# Supplementary material for: Molecular Characterization and Phylogenetic Analysis of Feline Calicivirus Isolated in Guangdong Province, China from 2018 to 2022
Source: Viruses. 2022 Oct 31;14(11):2421. doi: 10.3390/v14112421 (PMC9696216; doi:10.3390/v14112421)
Supplement: Supplementary file 1 [file viruses-14-02421-s001.zip]

Archive with 24 entries (23 files):
- Figure S1. Isolation and identification of FCV in this study.pdf
- Supplementary File S1. The sequences of FCV isolated in this study/
- Supplementary File S1. The sequences of FCV isolated in this study/FCV-SCAU-1.fasta
- Supplementary File S1. The sequences of FCV isolated in this study/FCV-SCAU-10.fasta
- Supplementary File S1. The sequences of FCV isolated in this study/FCV-SCAU-11.fasta
- Supplementary File S1. The sequences of FCV isolated in this study/FCV-SCAU-12.fasta
- Supplementary File S1. The sequences of FCV isolated in this study/FCV-SCAU-13.fasta
- Supplementary File S1. The sequences of FCV isolated in this study/FCV-SCAU-14.fasta
- Supplementary File S1. The sequences of FCV isolated in this study/FCV-SCAU-15.fasta
- Supplementary File S1. The sequences of FCV isolated in this study/FCV-SCAU-16.fasta
- Supplementary File S1. The sequences of FCV isolated in this study/FCV-SCAU-17.fasta
- Supplementary File S1. The sequences of FCV isolated in this study/FCV-SCAU-18.fasta
- Supplementary File S1. The sequences of FCV isolated in this study/FCV-SCAU-19.fasta
- Supplementary File S1. The sequences of FCV isolated in this study/FCV-SCAU-2.fasta
- Supplementary File S1. The sequences of FCV isolated in this study/FCV-SCAU-20.fasta
- Supplementary File S1. The sequences of FCV isolated in this study/FCV-SCAU-21.fasta
- Supplementary File S1. The sequences of FCV isolated in this study/FCV-SCAU-3.fasta
- Supplementary File S1. The sequences of FCV isolated in this study/FCV-SCAU-4.fasta
- Supplementary File S1. The sequences of FCV isolated in this study/FCV-SCAU-5.fasta
- Supplementary File S1. The sequences of FCV isolated in this study/FCV-SCAU-7.fasta
- Supplementary File S1. The sequences of FCV isolated in this study/FCV-SCAU-8.fasta
- Supplementary File S1. The sequences of FCV isolated in this study/FCV-SCAU-9.fasta
- Table S1. Information of two isolates used for recombination analysis .pdf
- Table S2. Differences in certain amino acids of Genogroups I and II.pdf
