# Supplementary material for: Molecular Characterization and Phylogenetic Analysis of Feline Calicivirus Isolated in Guangdong Province, China from 2018 to 2022
Source: Viruses. 2022 Oct 31;14(11):2421. doi: 10.3390/v14112421 (PMC9696216; doi:10.3390/v14112421)
Supplement: Supplementary file 1 [file viruses-14-02421-s001.zip › Supplementary File S1. The sequences of FCV isolated in this study/FCV-SCAU-1.fasta]

>FCV-SCAU-1.dna  (7721 bp)
GTAAAAGAAATTTGAGACAatgtctcaaactctgagcttcgtgcttaaaactcacagcgtccgtaaggactttgtgcact
ccgtcaagttaacgcttgctcggaggcgcgatcttcagtatttctataacaggctgtcacgtactattcgtgctgaagcc
tgcccttcatgtgctagttatgacatctgtcctaactgcacttctggtgacattcccgatgatggatcgtcaatcaactc
gattccatcctgggaagacgttaccaaaacctccacttactctcttttgctatctgaggatacaaccgatgagctctgtc
ctgatgatttggccaatatcgcatctcacatccgaaaggcattatcaactcagtctcatccggctaacaacgatatgtgc
aaagaacagctcacttcgttgttggtcgtggctgaggcgatgttgccccaaagatcacggtctaccattcctcttcacca
gcaacaccaagcagctcgcttggaatggagagagaaatttttctctaaaccgcttgatttcctccttgaaagacttggat
tgtcaaaggatattctgcagactaccgcgatttggaaaattctcttggaaaaagcctgttattgcaagtcctatggagaa
caatggtacactgctgcaaaatcaaagctgcgtgaattcaagagttttgagggaaacactcttaaacctttaattggagc
ttttattgatggtcttcggtttatgactgttgataacccaaatcccattggcttcctcccgaaactaattggtctaatca
aacctcttaatttggcaatgattattgataatcatgaaaacacaatgtcgggatggatagtcactataacagctatcatg
gaattatacaacatcacagagtgtacaattgacatcataacctcactgattactggattttatgataaattgaccaaggc
tactcgattttatagccaagtaaaaagtttgttcactgggtttagggctgaggacgtctccaactcattttggtacatgg
ctgctgcagttttatgctacctgattactggcttgattcccaacaatggtagattctccaaaattaaagcttgtttatca
ggtgcgtctacactggtttctggtatcattgctacacaaaagctggctgcaatgtttgcaacgtggaactctgaaactat
tgttaacgagctttccgctagaacagttgccctttctgaactaaataacccaaccacaacttctgacacagattctgttg
aaaagctattggaattggctaagatcttgcatgaagagataaaagtgcatactctaaatccaataatgcaatcatacaac
ccaatcctaaggaatctaatgtccacactggacggtgttataacttcatgcaataaaaggaaggcaattgccagaaagcg
acctgtcccagtgtgttacattctcactggtcctcctggttgtggaaagacaacagccgctctagcactggcaaagaaat
tgtctgaacaagagccatcagttatcaatcttgatgtggatcaccatgacacctacactggcaatgaagtttgtattatt
gatgaatttgactcgtccgacaaggttgattatgcaaattttgttattggaatggtaaattcggccccaatggttttgaa
ttgtgatatgcttgaaaacaaagggaaactcttttcttccaaatatattatcatgacttcgaattctgaaacccctgtta
agccatcatccaagcgcgctggtgcgttctaccgaagagtgaccattatagacgtcacaaaccccctggtggaatcgcac
aagcgtgctagacctggtaccactgtccctcgcagttgctataaaaagaacttttctcatctatcgcttgcaaaacgggg
agctgagtgttggtgcaaggattatgtcctcgatccaaagggacttcagcaccaaagcattaaggccccgccccctacct
tcttaaacattgattcccttgctcaaactatgaaacaagacttcacccttaagaacatggcttttgaagctgaggaagga
tgcagtgaacaccgttatggttttatctgtcagaaggaagaagttgagactgtgcgtagattactcaatgccatcagagt
cagactcaatgccacctttgcagtttgtgtgggacctgaagcatctaattctgtaggatgcactgctcacgtgttaaccc
ctgaggagtcgttcaacggaaagagatttgtggtttcacgctgcaatgaggcatctctagctgcgctggagggtaattgt
gtccaaacagcgttgggtgtgtgtatgtccaataaagatctcacccatttgtgtcacttcataaaggggaagattgtcaa
tgatagtgttaggttggatgaactacccgccaatcaacatgtggtaaccgttaattcggtgtttgatttggcctgggctc
ttcgtcgtcacctgacactaacaggacagtttcaagccatcagagccgcatatgatgtgcttactgtccctgacaaaatc
ccagctatgctgcggcactggatggatgaaacctctttctcggatgaacatgtcgtaacgcagtttgtaaccccaggggg
gatagttatccttgaatcgtgtgggggggctcgcatctgggccattggtcacaatgtgatcagggccggaggcatcaccg
ccacaccaaccgggggttgtgtaagactaatgggtttatctgcgcaaacaatgccatggtctgaaatctttagggaactc
ttttcactattggggaaaatctggtcaagtgtcaaagtttccactcttgttctcactgcacttgggatgtatgcttcaag
gtttaggccaaaatccgaggcaaaaggaaaaacaaagacaaaaattggcccgtacaggggtcgtggggtggctctaactg
atgatgagtatgatgagtggagagagcacaatgcaactagaaaattggacttatctgttgaggattttctcatgctgaga
caccgcgcagcccttggcgctgatgatgcagatgctgtaaaatttagatcttggtggaactcaaggtcaagattgggtga
tgacctcgatgacgtcaccgtaattggcaagggtggcgttaaacaagagaaaattagaaccaatgttatgagggctatcg
atcgcggttacgatgtaaattttgcagaagaatctggccccggtacaaaatttcataagaatgcaattggctccgtcact
gatgtatgcggtgagcacaagggatactgtgttcacatgggtcatggtgtttacgcgtctgtcgcccatgtggtcaaagg
agactctttcttcttgggtgagcggatcttcgacgtaaaaaccaacggcgaattctgctgctttagaagcactaaaattc
tcccgagcgcagctccattcttctctggcaagcctacccgcgatccttggggatcgcctgtggcaacagagtggaaaccc
aaagcttacaccacgacctcagggaaaattgtgggttgctttgcaaccacatcaacagaaactcacccaggtgattgtgg
cttgccatatattgacgacaatggcagagtcacgggattgcatactggatctggaggccccagaacacctagtgcaaaat
tagttgtcccctatgtccacattgacatgaaaacaaagtcagtcactgctcaaaagtatgatgtgactaaaccagacatc
agttacaaaggattaatctgtaaacaattggatgaaatcagaatcataccaaaaggaacaagactccatgtatcccctgc
ccatgtagatgattatgaggaatgttcacaccaaccagcatctcttggtagtggagaccccaggtgccctaagtcactca
ccgctatcgttgttgactcgcttaagccgtactgtgacaaagttgaaggacccccccatgatgttctgcaccgggtgcag
aagatgttgattgatcacctcgctggcttcgttcccatgaacatctcttctgagcaatctatgctatctgcttttcacaa
actgaatcacgatacctcttgtggaccatatttgggtggaagaaagaaggaccatatgacaaatggtgagccagacaaac
cactattagacctcttatcatcaaaatggaaattggcaacacaaggtattgcacttccccatgagtacacaattggcttg
aaggacgagctacgacctatagagaaagtgcaagaaggaaagagaagaatgatttggggatgcgatgttggagttgccac
tgtatgtgctgctgcatttaagggtgttagtgatgctattacagcaaaccaccagtatgggcctgtccaagttggtatca
acatggatggtcctagtgttgaggccctctatcagagaataaagagcgctgcaaaggtctttgctgttgactactctaag
tgggactcaacgcagtcacctcgcgtcagtgcagcttcaattgacatactacgatacttctctgatagaacgcccattgt
tgactcggctgtaaacaccttaaaatcgccccctatagcaatcttcaatggtgtggctgtaaaagtctcttctggtcttc
cctcaggtatgccactaacatctgtaatcaactcgctaaaccactgtatatatgttgggtgtgcaattctccaaacttta
gagtctcgaaacatacctgttacatggaaccttttctcctccttcgacatgatgacttatggtgatgatggtgtgtacat
gtttccaactatgtttgctagtgttagtgatcagatctttgggaatctttcggcctacggccttaaaccaaccagagttg
acaagtctgtcggatcaatcgaaccaatcgaccctgactcggtagtatttctcaaaagaacaatcaccagaaccccccaa
ggcattagaggtttgttggatcgcagttcaatcataagacaattctactacataaaaggtgaaaattcggacgattggaa
aacacccccaaaaacaattgaccccacttcccgtggtcagcagttgtggaatgcctgcttgtatgcaagccaacatggga
ttgaattctataacaaagtgtataggctggcagaaaaggctgttgaacacgagggtcttcattttgagcctccaaattac
agctcggctttggaacattacaacagccagtttaatggtgtggaggcgcggtatgaccagatcgacttgagtggcatgac
cgccctacactgtgatgtgttcgaagtttgagcatgtgctcaacctgcgctaacgtgcttaaatactacaattgggatcc
ccacttcaaaatggtaattgatccaaatgaatttctctctgtaggtttctgtgataaccctcttatgtgttgctacccag
aactccttccagaattcggaactgtgtgggattgtaaccaatctccacttgaaatttatttagagtctatccttggtgat
gatgaatggtcttcaacttacgaggccattgatcctgttgttcccccaatgcactggaacaagatgggaaaggttttcca
gccccatcctggtgttctcatgcaccacctcattggccaagttgcaaagggttgggatccaaatttaccaaattttcgat
tggaagctgatggggatggctctatcacaacacccgagcaggggactgctgttggtggtgtgatagccgaacccaacgcc
caaatgtcagctgctgcagatatggcaacaggaaaaagtgttgactccgagtgggaggcattcttttctttccacactag
tgtcaattggagcacttcagagactcagggaaagattctattcaaacaaaatcttagccctctgttgaacccgtacctcc
atcatctgtctaaactgtatgttgcatggtctggatctattgacgtccgcttttctatttcgggatctggtgtgtatggt
ggaaaacttgcagcaattgtggtgccgccaggaattgagcctgtgcaaagcacatcaatgctgcaatatcctcatgttct
gtttgacgctcgtcaagtggaacctgttgttttctctattccggacttaagaagcactctttatcatctaatgtctgaca
ctgatactacatccttggttataatgatttacaatgatcttattaacccctacgctaatgaaactaattcatctggctgc
atagttaccgttgaaactaaacctggccttgactttaagtttcatcttctgaagccccctgggtcaatgctcacgcatgg
ctctgttccatctgatctaatacccaaaagttcttcactgtggattgggaaccgccactggactgatattgtcgacttcg
ttattcgaccctttgtgtttcaagcaaatcgtcactttgactttaatcaagaaaccgctgggtggagcacaccacgattt
cgaccaatcactgtcaatgttagtcaaagcaatggcgcaaaattaggaattgggatcgccactgactttattgttcctgg
aatacctgatggctggcctgacacgacaatccctgatgaattgactccggcaggggactatgctatcacaacaggatcca
acaacgacatcgtatccgccagtgactatgactctgcagatgtcataaagaataacaccaactttaggagcatgtacatc
tgtggagctctacaaagggcatggggtgataagaagatctctaacactggtttcatcaccacggctgtgatttctaacaa
caaactcaaaccctctaatacaattgacagtaccaaaattgccgtattccaagataaccatgtcagtgcagaaatccaaa
catcagatgtcacactggcgttacttgggtacactgggataggtgaagaagcaattggcgctgatagggataaagttgta
cgcattagtgtgttgcctgagactgcagctcgtggtggaaatcatccaatattttacaaaaacaagatgaagcttggcta
tgtaattagagaaattgatgtattcaactcccaaattctacatacttctagacagctatcacttaacaactatctgctac
ctcctgattcctttgctgtgtataggatcattgatgctaatggatcttggtttgatataggaattgattctgatggcttc
tctttcgttggtgtttccaacataggtaaattggaatttcctctttctgcctcctacatgggaatacagctggcaaagat
tagacttgcctcaaatcttaggagtacaatgattaaattatgaattcaatattgggtttaattgatactgttaccaacac
aattggaaaagcccagcaaattgaattggacaaggctgctcttggtcaacagcgcgagctggcactacaacggatgaatc
tcgaccgccaggcgttgaacaaccaagttgatcagtttaacaaaattcttgagcagagggtaaacggccccatacagtct
gtacgattagcacgtgcagctggatttcgggttgacccttactcatacacaaatcaaaatttttatgacgatcaattaaa
tgcaattaggctatcatataggaatttgtttaagatgtaattacaatatgacttgctaattcggccaatttgatcatgta
tcccttcgggctgccgcacctgcgcctaaccccagggcccc
