# Supplementary material for: Molecular Characterization and Phylogenetic Analysis of Feline Calicivirus Isolated in Guangdong Province, China from 2018 to 2022
Source: Viruses. 2022 Oct 31;14(11):2421. doi: 10.3390/v14112421 (PMC9696216; doi:10.3390/v14112421)
Supplement: Supplementary file 1 [file viruses-14-02421-s001.zip › Supplementary File S1. The sequences of FCV isolated in this study/FCV-SCAU-10.fasta]

>FCV-SCAU-10.dna  (7706 bp)
GTAAAAGAAATTTGAGACAATGTCTCAAACTCtgagcttcgtgcttaaaacccacagtgtccgcaaggactttgtgcact
ccgtcaagttaacgcttgctcggaggcgcgatcttcagtatttctataacaagctttctcgctcttttcgtgcggaagct
tgtccctcatgtgctagttatgacgtctgtcctagctgcacttctggtgacatccctgatgatgggtcgtcaattaactc
gattccatcttgggaagatgtcactaaaacacccacctactctcttttgctgtctgaggatatgaccgatgagctctgcc
ctgatgatttggccaacatcgcatctcacattcgtaaggcattatcaactcagtcccacccggctaacagtgatatgtgc
aaagaacagcttacttcattgctagttgtagctgaggcgatgttaccccaacgatcacggtccactgtccctcttcatca
acagcaccaggcggctcgtctggagtggagggagaagtttttctccaaaccacttgactatcttctggaaagacttggac
tgtcaaaggatattcttcagactactgcgatttggaagattcttttggagaaggcctgttactgtaagtcctatggagaa
caatggtacactactgccaaggcaaagttgcgtgaaattaagaattttgaaggtagcacccttaaacccctaatcggggc
ttttattgacggtcttcgatttatgactgttgacaacccaaaccccattggatttctccctaagttaattggcctaatca
aacctcttaacctggctatgataattgacaatcacgaaaacacaatgtcaggatgggtagttacaatcacggctatcatg
gaattgtataacatcactgaatgcacaatcgatattataacttcattgataactggtttttatgataaattggccaaggc
cactcggttttatagccaagtgaagaatttgttcacaggttttagagctgaggacgtttcaaactccttctggtatatgg
cagctgcagttctatgctacttgatcactgggcttatccctaacaatgggagattttctaagattaaggcttgtttgtca
ggtgctaccacactggtctctggtatcattgccacacagaaactggcggcaatgtttgctacatggaattctgaaaccat
tgttaatgagctttccgccaggacagttgccctttctgagctaaacaacccaaccacaacatctgacactgattctgttg
agaaactactagaattggctaagatcttgcatgaagaaataaaagtccatacactaaacccaataatgcaatcatacaat
ccaattctcaggaatctaatgtccacactggacggtgtaattacatcgtgtggtaagaggaaagcaattgcaaagaagag
gcctgttccggtgtgctatatccttaccggtcctcctggctgtggcaaaactacagctgctctggcactagcaaagaagt
tatctgatcaagagccatcagttatcaaccttgatgtggatcatcacgacacatacactggaaatgaggtctgcatcatt
gacgaatttgactcatctgacaaagttgactatgcaaattttgttattggaatggtgaattcggcccctatggtcctaaa
ttgtgatatgcttgagaacaaaggcaagctctttacctccaaatatatcataatgacttctaactctgagactcctgtca
aaccagcttccaagcgcgctggtgcgttctaccgcagggtgacaatcatagacgttacgaacccattagtggaatcacac
aagcgagctagacctggtaccactgtccctcgtagttgctacaagaagaacttctctcatctatcgctagctaaacgagg
agctgaatgttggtgtaaggagtatgtcctcgacccaaaagggcttcaacaccaaagcattaaggcccctccccctacct
tcttaaacattgattcacttgcacaaaccatgaagcaagactttacccttaagaacatggcttttgatgctgaagatgga
tgcagtgagaatcgttatggtttcatttgtcagaaggaagaggttgaaacagtgcgtaggttactcaatgccatcagagt
tagactcaatgcgacctttacggtgtgcgtcgggcccgaggcctccaattctgtaggatgtactgctcatgtgctaaccc
ctgaggagccattcaatggaaagaagtttgtggtttcgcgctgcaacgaggcgtcactggctgcactggaaggcaattgt
gtccaaactgcgctgggcgtgtgcatgtctaacaaggatctcacccatttgtgtcacttcataaaaggaaaaattgtcaa
tgatagtgttagattggatgaactacccgccaatcaacatgtggtaaccgttaactcggtttttgatttggcctgggctc
ttcgccgtcatctaacgctagcaggacagtttcaagccatcagagccgcatatgatgtgcttactgcccctgacaaaatt
ccagctatgttgcgacactggatggatgccacctccttttcggatgagcatgttgtaacgcagtttgtaaccccaggggg
gatagttatccttgaatcgtgtggaggtgctcgcatctgggctattggtcacaatgtgatcagggctgggggcatcaccg
ccacaccaaccgggggttgtgttagattgatgggtttatctgcacaaacaatgccatggtctgaaatctttagggaactc
ttttctctgttaggaagaatttggtctagtgtcaaggtttccactcttgttcttaccgctcttgggatgtatgcatcaag
gtttaggccaaaatctgaagcgaaaggaaaaacaaaatccaaaattagtgcatacagaggccgtggggtagctctaactg
acgatgaatatgatgagtggagagagcacaatgcaactagaaaattggatctgtcagttgaggatttcctcatgctgagg
catcgtgctgcccttggtgctgatgatgcggatgcagtaaaattcagatcctggtggaattcaagatcaaaattggctga
tgattttgatgatgtcaccgtaattggcaagggcggtgttaaacatgaaagaattagaacaaatgttctgaaagctgttg
atcgtggctacgacgtcagctttgcagaggaatccggtcctggcacaaaatttcacaagaacgcaattggctctgtgact
gatgtgtgtggtgagcacaaggggtactgtgtccatatgggccatggcgtgtatgcatccgttgctcatgtggtaaaggg
agactccttcttcttgggtgagcgaatctttgatcttaaaacaaatggtgaattttgctgcttcagaagcactaagatcc
tcccaagtgccgcccctttctttactggcaaacccactcgtgatccatgggggtctcctgtggcgactgagtggaaaccc
aaagcctacaccacaacatcagggaaaattgtaggctgttttgccactacatcaacagaaactcacccaggtgactgtgg
attgccatatattgatgataatggcagggtcacaggattgcacactggatctggcggtcccaaaacccccagtgcgaaat
tgattgttccttacattcacattgatatgaaaacgaaatcagtcactgctcaaaaatatgatgtcactaaaccagatatc
agctataagggattaatttgcaaacaactggatgaaattaggattataccaaaaggaacaaggcttcatgtttcaccagc
ccatgttgatgactacgaggaatgctcgcaccaacctgcatcccttggtagtggggatcccagatgcccgaaatcactca
ctgctattgttgttgattcgctcaaaccatactgtgacaaagttgaaggacctcctcatgacattctgcatcgagtacag
aaaatgttgattgatcatctttctggcttcgtccctatgaacatctcctctgaacaatctatgctgtctgcttttcataa
acttaaccatgatacttcctgtggaccatatctaggtggaagaaagaaagaccacatgacaaacggtgaaccagacaagc
cactgttagatcttctgtcatcaaaatggaaattggcaacgcagggcatcgcactcccccacgagtacacgatcggattg
aaagacgagctccgacctgttgaaaaagtacaggaaggaaaacgacgcatgatttgggggtgtgatgtgggggttgctac
tgtgtgtgctgctgcattcaagggtgtaagtgatgcaatcacagcaaatcaccagtatggaccagttcaggttggcatta
acatggacggtcctagtgttgaggcgctgtatcagaggataaaaagtgctgcaaaggtttttgctgttgattactctaag
tgggactcaacacaatcaccacgcgtcagtgcggcttcaatcgacatacttcggtacttctctgataggtcacccattgt
tgattcggctgcaaacaccttaaagtcacctcctatagcaattttcaacggtgtggctgtgaaagtgtcttctggtctcc
cttcaggtatgccattaacatctgtgattaattctttaaaccactgtatgtatgttgggtgtgcaatccttcaagctctg
gaagctcggaatatacctgtcacctggaaccttttctcctcattcgatatgatgacatatggtgatgatggtgtctatat
gttcccaactatgttttccagtatcagtgatcaaatctttgggaatctttcagcctatggtcttaaaccaactagagttg
ataaatctgttggagcaattgagccaattgaccctgattcggtagtatttctcaagagaacaatcactagaacccctcag
ggtgtcaggggcttgttggatcgtagttcaatcattagacaattctattacattaaaggtgaaaactctgatgattggag
atcccccccaaaaacaattgatccaacttctcgtggccagcagctgtggaatgcctgcttgtacgccagccaacatggac
ctgaattttacaacaaggtatataggttggcggaaagagctgttgaacacgagggcctccactttgaacccccgagttat
agctcagctttggaacattacaatagccagtttaatggtgtggaggcgcggtatgaccagatcgactcgagtggtatgac
cgccctacactgtgatgtgttcgaagtttgagcatgtgctcaacctgcgctgacgtgcttaaatactataattgggaccc
ccactttaaaatggtgattaatccaaaccaattcctctctgtaggcttctgtgataaccctcttatgtgttgttacccag
aacttcttccagaattcggaactgtgtgggattgtaaccaatcccctctacaaatttacctagagtctatccttggtgat
gacgagtggtcctcgacatacgaagctattgaccctgtcgtcccaccaatgcattggagtgaaatgggaaagatctttca
accacatcctggagttcttatgcaccacctcattggccaagttgcaaaaggttgggatccaaatttgccaaattttcgtt
tggaagctgatggggatggttctattacaacgcctgagcagggaactgcagttggtggtgtgattgccgaacccagtgcc
caaatgtcaactgctgcagatatggcaacaggaaagagtgttgactctgagtgggaagcgttcttttcctttcatacgag
tgtcaattggagcacttctgaaactcaagggaagattctatttaaacaaaatcttagccctcttttgaacccttacctct
ctcacttatctaaactgtatgtggcatggtctgggtctatcgatgtccgcttttctatctcaggttctggtgtgtacggt
ggcaagctcgctgcaattgtggtgccgccggggatcgagcctgtgcagagcacctcaatgctgcaataccctcacgttct
gtttgatgctcgtcaagtggaacctgttattttctctgtccctgacttaagaagtaccctttatcatctgatgtctgatg
ttgacactacatctttagttataatgatctacaatgacctaatcaacccttatgctagtgaagccaactcttctggctgt
atagtgactgttgaaaccaaacctggtcctgacttcaaattccatcttctgaaacctcctggatcaatgctcactcatgg
atctgttccatctgatctgatcccaaaaagttcatcactatggattggaaaccgccattggactgacattgttgattttg
tcactcgaccatttgtgttccaggcaaatcgtcactttgatttcaatcaagaaactgctgggtggagcacaccacgattt
cgaccaatcaccatcaacattagccaaaaagatggtgcaatgttgggaattggggttgccactgactgcattgtgcccgg
gatacctgatggttggcctgacacaacaatcccggaaaaactgatcccagcaggcaattacgccatcacttcaggtgaca
atagtgacataacaactgctagggaatatgatgccgcggacgtcataaagaacaacaccaacttcagaagtatgtacatt
tgtggatctctacaaagggcatggggtgacaagaaaatttcaaatactggtttcatcaccacggctgtagttgccaataa
ccagcttgaaccttccaacacaattgatcaaacaaaaattgccgtgttccaagataatcatgtcaacagcgaagtccaaa
catcagacgtcacactggcattgcttgggtacacaggaataggagaagaagcaattggtgctgacagagaaaaggttgta
cggatcagtgtgttgccagaaactggagctcgtggtggaaaccatccaatattttataagaacaaaatgaaattgggtta
tgtaattagagagattgatgtgtttaactcccaaatcttacacacttctagacagctatcactcaataattatctactac
ctcccgattctttcgcagtttacagaattattgatgctaatggctcttggtttgatatagggattgattctgatggcttc
tctttcgttggtgtttcaaatataggtaaattggaatttcctcttactgcctcctacatgggaatacagctggcaaagat
tcgacttgcctctaatgttaggagttcaatgattaaattatgaattctatattaggccttattgacactgttactaacac
gattggcaaggctcaacaaattgaattggataaagcagcgcttggtcaaaatcgcgagttggctctaaaacgcataaatc
tagaccaacaagcgttgaacaaccaagtggagcaatttaacaaaattcttgagcaaagggtacatggccccatccaatct
gtgcgacttgcgcgtgcagctggattcagggttgacccttactcatacacaaatcaaaatttttatgacgaccagttaaa
tgcaattaggctttcatataaaaatttatttaagatgtgaattactaatttggctaatttggtcacttatcccttcgggc
tgccgcatttgcgcctaaccccaggg
