# Supplementary material for: Molecular Characterization and Phylogenetic Analysis of Feline Calicivirus Isolated in Guangdong Province, China from 2018 to 2022
Source: Viruses. 2022 Oct 31;14(11):2421. doi: 10.3390/v14112421 (PMC9696216; doi:10.3390/v14112421)
Supplement: Supplementary file 1 [file viruses-14-02421-s001.zip › Supplementary File S1. The sequences of FCV isolated in this study/FCV-SCAU-11.fasta]

>FCV-SCAU-11.dna  (7706 bp)
GTAAAAGAAATTTGAGACAATGTCTCAAACTCTGAGCTTCGTGCTAAAAACTCACAATGTCAAAAAAGACTTTGTGCAAT
CTGTCAAGGAAACTCTTGACAGAAGGCGCAAGCTGCAATATTTTCTTAACAAGCTTGAGCGCTCTCTACGTGCTGAAGCT
TGCCCTTCCTGTGCTAGTTACGACGTTTGTCCTAATTGCACAGCTGGTGATATCCCTGATGATGGATCCTCTATGGGATC
CATTCCATCTTGGGAAGAAGTCACCAAAACATCTACTTACTCTCTACTTCTGTCTGAGGATTCAACTGACGAGTTGGCTG
GCGACGATTTGGTTAACATTGCTGCTCACATCCGTAAGGCTCTATCCACTCAGTCTCACCCTGCAAACGCTGAGATGTGC
AAAGAACAGCTCACTAGTCTGCTGGTAATGGCTGAAGCAATGGTACCCCAACGGTCAAGATCGGCAATTCCCCTACATCA
ACAACACCAGGCTGCTCGGATTGAATGGAGGGAAAAGTTTTTCCATAAACCCATGGATTTCCTACTTGAAAGAATTGGCA
TCTCAAAAGATATTCTGCAGATTACGGCTATTTGGAAAATTATCCTGGAGAAAGCATGCTATTGCAAATCATACGGTGAG
GAATGGTTTTTGGCTGCCAAGGAAAAACTGTGCCAAATCAAAACATTTGAAGGCAATACCTTGAAACCCCTTATTGGTGG
ATTCATTGATGGACTCAGACTCCTAACAGTTGATAACCCAAACCCACTTGGTTTCCTGCCAAAGTTAATTGGATTAATAA
AACCACTCAACCTGGCTATGATCATTGATAATCATGAAAACACCTTGTCTGGCTGGATTGTCACTTTGACAGCAATTATG
GAGCTGTACGGGATAACTGAATGCACCATAGACGTAATAACATCAATTATCACGGGGTTCTATGATAAACTGACCAGGGC
AACAAAATTCTACAGCTTAGTAAAGGGATTGTTCTTCGGGCTTCGCACTGAGGAAGTTTCTAATTCATTCTGGTACATGG
CTGCTGCGGTTTTATGTTATCTGATCACTGGGCTAATACCAAACAATGGCAAATTTTCAAAAATAAAAGTATGCCTGAGC
GGCGCAACCACACTGGTCTCGGGTATAGTGGCAACTCAGAAGCTTGCAGCTATGTTTGCTGCATGGAACTCTGAGTCTAT
TATAAACGAGCTATCAGCAAGAACTGTTGCGTTGTCTGAGTTGAACAACCCCACCACAACGTCTGATACTGATTCTGTGG
AACGATTATTAGAATTGGCCAAAATCTTGCATGAAGAAATCAAGGTTCATACCTTGAACCCGATTATGCAATCATACAAT
CCAATCCTGAGAAATTTGATGTCAACACTGGACACTGTTATAGCTTCATGCAGCAAAAGGAAGGCTATAGCCAAAAAGAG
ACCTGTTCCGGTGTGTTACATACTGACCGGACCACCTGGGTGTGGAAAAACAACTGCAGCCCATGCTTTGGCTAAGAAGT
TATCTGATCAGGAACCTTCAATAATCAACCTTGACGTGGATCATCATGATACATACACCGGCAATGAGGTGTGTATTGTG
GATGAATTTGATTCTTCTGATAAGGTTGATTATGCAAATTTTGTAATTGGGATGGTTAATTCGGCACCCATGGTCCTAAA
TTGTGATATGTTGGAAAACAAAGGGAAACTTTTCACTTCTAAGTATATCATTATGACCTCTAATTCTGAAACTCCTGTCA
AACCTAGCTCAAGACGAGCTGGGGCTTTCTATCGTAGGGTTACCATAATCGATGTTTCTAACCCTCTTGTTGATTCTCAC
AAGCGTGCTAGGCCAGGCACGGCTGTCCCTAGAACTTGCTACAAAAAGAACTTCTCACATCTTTGTCTTGCAAAGAGGGG
TGCTGAGTGTTGGTCCAAGGATTATGTTCTTGATCCAAAAGGGCTCCAACACCAAAGTATCAAAGCACCTCCGCCTACCT
TCCTTAACATTGATTCTCTAGCTCAAACTATGAAACAAGAATTTATGGTTAAGAACATGGCATTTGAATCAGAAGATGGA
CTTAGCAACCACAGGTATGGTTTTGTTTGTCAACAGGAAGAGGTTGAGACCGTTCGACGACTCCTAAATGCAATCAGGAC
GCGGTTGAATGCAACCTTTACTGTATGTGTTGGCCCAGAGTCATCCCCTTCAGTAGGCTGTACAGCTCATGTTATAACAC
CCGATGAATCATTCAATGGGAAGAAATTCGTTGTGTCAGTATGCAACGAAGCTTCGCTAGCTGCATTGGAAGGAAATTGC
GTGCAGACTGCCCTGGGCATTTGCATGTCAAATAAGGACTTAACCCACCTTTGCCACTACATAAAGGGAAAGATTGTCAA
CGACAATGTTAGACTGGACGAACTACCCGCCAATCAACATGTGGTAACTGTTAATTCAGTGTTTGATTTGGCCTGGGCTC
TTCGCCGGCACCTATCATTGGCTGGACAGTTTCAAGCCATCAGAGCCGCATATGATGTGCTAACTGCCCCTGACAAAATT
CCTGCTATGCTGAGGCACTGGATGGATGAGACCTCATTTTCCGATGAGCATGTGGTGACACAATTCATAACACCTGGAGG
GGTTGTCATACTCGAATCGTGTGGTGGTGCTCGCATCTGGGCAATGGGTCACAATGTGATCCGTGCTGGAGGTGTAACTG
CCACTCCGGTTGGGGGATGTGTGAGGTTGATGGGTCTGTCAGCTCAAACTATGCCATGGTCTGAAATTTTCAGGGAACTC
TTTTCACTCTTAGGGAGGATCTGGTCTAGTATCAAAGTCTCAACTCTTGTTCTTACTGCTTTGGGTATGTATGCATCTAG
GTTTAGGCCAAAATCTGAGGCAAAGGGGAAAACTAAATCCAAGCATGCAACTTACCGGGGCCGCGGGGTTGCACTCACAG
ATGATGAGTATGATGAATGGAGAGAACACAACGCAACCAGGAAACTCGACTTGTCTGTTGAGGACTTCTTGATGCTTCGA
CACCGAGCTGCGTTAGGTGCTGATGACAATGATGCTGTGAAATTCAGGTCATGGTGGAACTCTAGATCAAAAATGGCCTA
CGATGATGTTGATGACGTTACAGTAATTGGCAAAGGTGGCGTCAAGCATGAGAAAATCAGAACCAACACACTGAAAGCAA
TTGATCGTGGGTATGATGTCAGCTTTGCTGAGGAATCTGGTCCTGGTACAAAGTTTCACAAGAATGCAATTGGTTCTGTC
ACTGATGTTTGTGGCGAGCACAAAGGTTACTGTGTACACATGGGTCATGGAGTCTATGCTTCGGTGGCACATGTAGTCAA
AGGAGACTCATTCTTCATGGGTGAAAGGGTTTTTGATGTTAAAACCAATGGGGAATTTTGCTGCTTTCGCAGTACCAAAA
TCTTACCAAGTGCTGCACCCTTCCACACCGGTAAGCCAACTAGAGACCCCTGGGGATCGCCTGTGGCTACGGAGTGGAAA
CCAAAAGCTTATACAACTACCTCTGGAAAGATTGTCGGGTGCTTTGCAACAACTTCAACCGAAACTCACCCTGGGGATTG
TGGTCTCCCTTACATCGATGACAATGGCAGGGTTACTGGTCTCCATACAGGGTCTGGCGGGCCAAAAACACCAAGTGCAA
AATTGGTTGTTCCATTTGTTTCAATTGACATGAGAGCCAAATCAGTTAGCCCACAAAAGTATGACCCAACTAAACCAGAT
ATTAGTTATAAAGGGCTAATTTGCAAACAATTGGATGAAATTAGAATTATTCCCAAAGGTACACGACTTCATGTTTCCCC
TGCTCACACTGAGGATTTTGAGGAGTGCTCTCACCAACCCGCATCACTGGGCAGCGGTGATCCACGATGTCCAAAATCAT
TAACAGCTATTGTCGTGGATTCACTGAAACCTTACTGTGATCATGTTGAAGGACCACCCCATGACATTCTTCATCGTGTC
CAAAAGATGCTTATTGATCACCTAGCAGGCTTTGTCCCTATGAATATCTCTTCTGATCAGTCTATGCTCTCTGCATTCCA
CAAGCTAAACCATGATACATCGTGTGGACCCTATCTTGGAGGAAGAAAGAAGGATCATATGGTAAATGGAGAACCTGACA
AACAGCTGTTGGACTTGCTGTCTGCAAAGTGGAAATTGGCTACACAGGGAATTGGATTACCTCATGAATACACTATTGGA
TTGAAAGATGAACTAAGGCCAATTGAGAAAGTTCAAGAAGGTAAAAGGAGAATGATATGGGGATGTGATGTTGGTGTTGC
CACGGTATGTGCTGCTGCATTCAAAGGGGTTAGCGATGCAATAACCGCTAATCATCAGTACGGACCCATCCAGGTTGGTA
TCAACATGGACGGTCCAAGTGTTGAAGCGCTATACCAACGCATAAAAAGTGCAGCTAAAGTTTATGCAGTTGATTACTCC
AAATGGGATTCCACACAATCTCCTCGTGTCAGTGCAGCTTCTATTGATATTCTTAGGTATTTCTCTGATCGATCACCTAT
TGTTGACTCGGCAACCAACACTCTGAAATCTCCCCCAATTGCAATCTTCAATGGTGTTGCTGTCAAGGTTGCTTCTGGCT
TGCCATCTGGAATGCCGCTAACATCCGTTATCAACTCGCTAAATCACTGTCTGTATGTTGGTTGTGCAATCCTTCAATCA
CTTGAAGCACGTAACATCCCTGTCACTTGGAACCTGTTCTCTTCTTTTGATATGATGACTTATGGTGATGATGGTGTCTA
CATGTTCCCAATGATGTTTGCAAGCGTTAGTGACCAAATTTTCAATAATCTGGCTGCTTACGGATTGAAACCTACAAGAG
TGGACAAGACTGTTGGTGCAATTGAAGCCATCGATCCAGATAATGTGGTGTTCCTTAAGAGAACAATTGTTAGAACACCA
AATGGCATCAGAGGTCTATTGGATCGTAGCTCAATTCTACGGCAGTTTTACTACATTAAAGGGGAAAATTCGGATGATTG
GAAATCACCCCCAAAAGTAATTGACCCAACATCCCGTGGCCAACAACTTTGGAACGCGTGCCTTTACGCGAGCCAACACG
GGGTTGAATTCTACAACAAAGTCCTAAAATTGGCTGAAAAAGCAGTTGAGTACGAGGGGCTCCACATTGAGCCACCAAGT
TACCATGTTGCTTCAGAGCACTACAACAGCCTCTTTAATGGTGTGGAGGCGCGGTGCGATCAGATCAATATGAGTGATGC
TACCGCCCTTCACTGTGATGTGTTCGAAGTTTGAGCATGTGCTCAACCTGCGCTAACGTGCTAAAATACTATAATTGGGA
TCCTCATTTCAGGCTTATCATTAACCCTAATGATTTTCTTTCTGTAGGCTTCTGTGATAACCCTCTAATGTGTTGCTACC
CAGAACTCCTTCCAGAATTCGGAACAGTTTGGGATTGCAATGATTCCCCTCTTCAAATCTATCTCGAATCTATCCTTGGT
GATGATGAATGGTCTTCCACCTATGAAGCTATTGACCCAGTTGTGCCACCAATGCACTGGGATCAAGCAGGGAAAATTTT
CCAACCTCACCCTGGGGTGTTAATGCACCATTTAATTGGCAAGGTTGCAAAGGGGTGGGATCCAAACCTACCGTCATTTA
GGCTGGAATCCGATGATGGCTCAATTACAACGCCAGAACAAGGAACGCCTGTCGGTGGTGTCATTGCCGAGCCTAGTGCC
CAAATGTCAACGGCGGCTGATATGGCCTCTGGCAAAAGTGTTGACTCTGAATGGGAAGCCTTCTTCTCTTTCCATACCAG
TGTTAATTGGAGCACATCTGAAACTCAAGGAAAGATTCTCTTTAAGCAATCACTTGGCCCCCTTCTTAACCCATATCTTG
AACACTTGTCTAAACTTTATGTTGCATGGTCTGGGTCTGTGGAGGTTAGATTTTCCATTTCTGGTTCAGGTGTTTTTGGT
GGGAAACTTGCGGCTATTGTTGTACCACCGGGAATTGATCCCGTACAAAGTACTTCAATGCTGCAATACCCTCACGTTCT
ATTTGATGCTCGTCAAGTAGAACCTGTTATTTTTACTATCCCTGATCTTAGGAATTCACTTTATCACTTGATGTCTGACA
CTGACACTACGTCCTTGGTTATCATGGTTTATAATGATTTAATCAACCCATATGCTAGTGATTCTAACTCTTCTGGATGC
ATTGTCACGGTAGAAACAAAGCCTGGCCTTGATTTTAAGTTTCATCTCTTAAAACCACCCGGCTCAATGCTGACACATGG
TTCTGTTCCTTCAGATTTGATTCCAAAAACATCCTCTCTTTGGATTGGTAATCGCTACTGGTCTGACATCACTGATTTTG
TTGTCCGGCCTTTTGTGTTCCAAGCAAATCGCCACTTTGATTTTAATCAGGAGACGGCTGGTTGGAGCACTCCAAGATTC
CGACCCATCAGTGTTACTATTAGTCAAAAGGGAGGTGCAATGCTTGGAACTGGGATTGCCACTGACTTCATTGTGCCTGG
AATACCAGACGGATGGCCGGATACAACAATTTCGGAAGAACTCATACCAGCTGGGGATTATTCCATTACAGATTTGCAAG
ACAGCGACATCACCACAAGGAATCAATATGAAATGGCAGATGTTATCAAGAATACCACCAACTTTAGAGGTATGTACATT
TGTGGTGCCCTTCAAAGAGCTTGGGGGGATAAGAAGATTTCAAATACTGCCTTTATCACTACTGCCACAATTGATAATAA
CAAAATAATACCTTGTAACAAAATTGACCAGTCTAAAATTACTGTGTTTCAAGACAACCATGTCGGTAATGAAGTGCAAA
CATCAGATGACACACTGGCACTGCTTGGTTACACAGGAATTGGAGAACAGGCCATAGGAGCAGATAGAGAGAGGGTGGTG
CGCATTAGTACTTTACCCGAGGCTGGTGCGCGAGGCGGGAATCACCCCATATTTTATAAAAACCATATCAAATTGGGTTA
TGTGATTGGATCTATTGATGTGTTTAACTCCCAAATTTTACACACTACCAGGCAATTATCCCTTAATCACTACCTGCTAG
CTCCTGATTCTTTTGCTGTTTACAGGATCATTGATTCTAATGGCTCTTGGTTTGACATAGGTATCGATTCTGATGGATTT
TCTTTTGTTGGTGTTTCTACTATTCCTCATTTAGAATTTCCACTTTCTGCCTCCTACATGGGAATACAATTGGCAAAGAT
TAGGCTTGCCTCAAACATTAGGAGCAATATGACTAAATTATGAATTCAATATTAGGCCTTATTGACACTGTAACTAACAC
AATTGGTAAAGCCCAACAAATTGAATTAGATAAAGCTGCACTTGGCCAAAACAGAGAACTTGCACTTAAACGCATTAATT
TAGATCAGCAAGCTCTGAATAACCAAGTTGAGCAGTTTAACAAAATTCTTGAGCAGAGGGTACATGGCCCAATCCAGTCT
GTGCGACTAGCTCGTGCGGCTGGATTTAGGGTCGACCCTTACTCATACACAAATCAAAATTTCTATGACGACCAGTTAAA
TGCAATTAGGCTATCTTATAGAAATCTGTTTAAGAATTAGATTTAATTAGTTAATTTTAATTGGCATGTATCCCTTCGGG
CTGTCGCTCTGCGCCTAACCCCAGGG
