# Supplementary material for: Molecular Characterization and Phylogenetic Analysis of Feline Calicivirus Isolated in Guangdong Province, China from 2018 to 2022
Source: Viruses. 2022 Oct 31;14(11):2421. doi: 10.3390/v14112421 (PMC9696216; doi:10.3390/v14112421)
Supplement: Supplementary file 1 [file viruses-14-02421-s001.zip › Supplementary File S1. The sequences of FCV isolated in this study/FCV-SCAU-12.fasta]

>10-ORF2.dna  (2007 bp)
ATGTGCTCAACCTGCGCTACCGTGCTAAAATACTATAATTGGGATCCTCACTTTAAGCTTGTAATTAATCCTAATGATTT
TCTTTCTGTAGGCTTTTGTGATAATCCTCTAATGTGTTGCTATCCTGAGCTTCTCCCAGAATTTGGGACAGTTTGGGACT
GCAACACTTCTCCACTTGAAATCTACCTAGAATCTATTCTTGGTGATGACGAGTGGTCTTCTACTTATGAAGCTATTGAC
CCTGTTGTTCCCCCAATGCACTGGGACCAGGCTGGAAAGATTTTTCAGCCTCATCCCGGCGTGCTCATGCACCATCTCAT
TGGACAAGTTGCAAAGGGCTGGGATCCAAATCTGCCTAATTTCAGATTGGAATCTGATGATGGCTCAATCACAACACCCG
AGCAAGGAACATTGGTCGGCGGTGTGATTGCGGAACCTAGCGCTCAAATGTCAACTGCAGCTGACATGGCAACAGGAAAG
ACAGTAGATTCCGAGTGGGAGGCTTTCTTCAGTTTTCACACCAGTGTGAACTGGAGTACCTCTGAGACCCAAGGAAAGAT
TCTCTTTAAACAGAATCTCAGCCCACTTTTAAATCCTTATCTCCATCACCTGTCTAAATTGTATGTTGCATGGTCTGGGT
CTATTGATGTTCGCTTTTCCATTTCGGGATCTGGTGTATACGGTGGCAAGCTCGCTGCAATTGTAGTACCACCAGGAATT
GAGCCTGTGCAGAGTACCTCAATGCTGCAGTACCCTCATGTTCTATTTGACGCTCGTCAGGTAGATCCTGTCATCTTCTC
TGTCCCTGACCTGAGAAGCACCCTATATCATCTAATGTCTGATACTGATACTACTTCCTTAGTTATAATGATCTACAATG
ACCTCATTAATCCCTATGCTAATGATTCTAATTCTTCAGGGTGTATTGTTACTGTAGAGACCAAGCCTGGGCCTGATTTC
AAATTTCACCTCTTGAAACCACCTGGATCTATGCTCACACATGGTTCTATTCCCTCTGATTTGATTCCAAAATCCTCCTC
GCTATGGATTGGAAATCGCCACTGGACTGATATCACGGAGTTTATAATTCGGCCATTTGTATTTCAGGCTAACCGGCATT
TCAATTTTGATCAGGAGACGGCTGGCTGGAGTACTCCCAGGTTCCGACCTATGACTATTACTATTAGTCAGTCCAGAGGA
GCAAAAGTGGGTATCGGAGTGGCCACTGATTACATTGTACCTGGAATCCCTGATGGGTGGCCAGACACAACAATACCAGA
GGAGTTAGAACCAGCTGGTGATTATGCTATTACAAACTCAGTTGGCAATGATATCACCACAAGGGCCGGTTATGAATCTG
CAGGCGTTATCAAAAACAACACCAACTTTAAGGGAATGTACATTTGTGGCTCACTCCAGCGTGCCTGGGGCGATAAAAAG
ATCTCAAACACAGCCTTCATCACAGTTGGAGAGGTTATTTCATCCAAGATCAAACCTAGTAATGTAATCAATCAGGCTAA
GATCGCAATCTACCAAGACAACCATGTCAATGCTGAAGTTCAAACGTCTGACATTACATATGCCCTTCTTGGGTACACCG
GGATTGGTGAGGAGGCTATTGGTGCTGATAGAGAACGAGTGGCTCGAATCAGTATCCTTCCTGAGACTGGTGCCCGTGGC
GGTAATCACCCAATCTTCTATAAGAACTCAATGAAACTTGGCTATGTGATTAAATCCATTGATGTCTTCAATTCTCAAAT
CTTGCACACCTCAAGGCAGTTGTCTCTTAACAACTATCTATTACCTCCCGATTCTTTTGCTGTCTATCGCATCATTGATT
CGAATGGGTCATGGTTTGATATAGGTATTGATCATGATGGGTTTTCCTTTGTTGGTGTGTCTAATATACCTAAACTAGAA
TTTCCTTTAACTGCCTCCTACATGGGAATACAATTGGCAAAGATTAGACTTGCCTCCAATATTAGGAGCTCAATGATAAA
ATTATGA
