# Supplementary material for: Molecular Characterization and Phylogenetic Analysis of Feline Calicivirus Isolated in Guangdong Province, China from 2018 to 2022
Source: Viruses. 2022 Oct 31;14(11):2421. doi: 10.3390/v14112421 (PMC9696216; doi:10.3390/v14112421)
Supplement: Supplementary file 1 [file viruses-14-02421-s001.zip › Supplementary File S1. The sequences of FCV isolated in this study/FCV-SCAU-13.fasta]

>21-ORF2.dna  (2010 bp)
ATGTGCTCAACCTGCGCTAACGTGCTTAAATACTATAATTGGGACCCCCACTTCAAAATGGTGATTGACCCAAATGAATT
CCTTTCTGTAGGCTTCTGTGATAACCCTCTTATGTGTTGTTACCCTGAACTCCTCCCAGAATTTGGAACTGTATGGGATT
GTGACCAATCCCCGCTGCAAATTTACTTAGAATCTATCCTTGGTGATGATGAGTGGCATTCAACATATGAGGCTATTGAC
CCCGTTGTTCCCCCAATGCATTGGGATAAAGCGGGGAAAATTTTCCAACCACATCCTGGAGTTTTAATGCATCATCTTAT
TGGCCAAGTTGCAAAAGGTTGGGACCCAAATTTGCCAAATTTTCGCTTGGAAGCTGATGGGGATGGTTCCATCACAACAC
CCGAACAGGGTACTGTTGTTGGTGGTGTAATTGCTGAACCTAGTGCTCAAATGTCAACTGCTGCGGATATGGCTACAGGT
AAGAGCGTGGATTCTGAGTGGGAAGCGTTCTTTTCCTTCCACACCAGCGTTAATTGGAGCACTTCTGAGACTCAAGGGAA
GATTCTATTCAAGCAAAATCTTGGCCCCCTTCTAAACCCTTATCTTCATCACTTGTCTAAGTTGTATGTTGCATGGTCTG
GTTCTATTGATGTGCGCTTTTCTATTTCGGGATCTGGTGTGTATGGTGGTAAGCTTGCTGCAATTGTGGTACCACCGGGA
ATTGAACCTGTACAGAGCACCTCAATGCTACAGTACCCTCATGTTCTGTTTGACGCTCGTCAGGTAGAACCTGTCATTTT
CTCTATCCCTGATTTGAGAAGTAGCCTGTATCACCTAGTATCTGATACTGACACTACCTCCTTGGTCATAATGATCTACA
ATGACCTCATTAACCCCTATGCTAATGATTCCAACTCCTCAGGGTGCATTGTGACTGTGGAAACCAAGCCTGGGCCTGAC
TTTAAGTTTCATCTCTTAAAACCACCCGGATCTATGCTTACACATGGTTCTATCCCCTCTGATTTAATTCCAAAATCTTC
CTCACTATGGATTGGAAACCGTCACTGGACTGACATCACAGATTTCATAATCCGGCCATTTGTATTCCAAGCTAACCGGC
ATTTTGATTTTAATCAAGAGACGGCTGGCTGGAGCACTCCCAGATTCCGACCTATGACTGTTACTGTCAGTCAGAACGGC
GGAGCAAAGTTGGGTATAGGAATAGCCACTGACTACATCGTTCCCGGGATCCCCGATGGATGGCCAGACACAACAATACC
AGAGGAATTAATACCAGCTGGTGATTATTCTATTACAAGCTCTACTGGTAGTGATATCACCACATTGGCTGGTTATGACT
CTGCAGATGTCATTAAAAATAACACCAACTTCAGGGGAATGTATATCTGTGGCTCGCTCCAGCGTGCCTGGGGTGACAAA
AAGATCTCAAATACTGCCTTCATCACAATTGGAGAAATTAATGGAAACAAAATTAAACCCAGTAATGTGGTTAATCAAGC
TAAAATTGCAATCTTCCAAGACAATCACGTTAGTAATGAAGTCCAGACATCTGACATCACATATGCTATTCTTGGGTACA
CTGGAATTGGCGAGGAGGCTATTGGCGCCACCAGAGAACGAGTGGCTCGAATTAGCATCCTTCCTGAAACTGGAGCCCGA
GGTGGCAACCACCCAATCTTCTATAAAAATTCAATGAAACTTGGCTATGTGATCAAATCTATCGATGTCTTTAATTCCCA
AATCTTACACACCTCGAGACAACTATCTCTCAATGACTATTTGTTGGCTCCTGATTCTTTTGCAGTTTATCGTATTATTG
ACTCGAATGGGTCATGGTTTGACATAGGTATTGATCATGATGGGTTTTCTTTTGTCGGTGTGTCTAATATACCTAAGTTA
GAATTTCCTCTCACTGCCTCCTACATGGGAATACAGTTGGCAAAGATTCGACTTGCCTCCAACATTAGGAGTGGGATGAC
CAAATTATGA
