# Supplementary material for: Molecular Characterization and Phylogenetic Analysis of Feline Calicivirus Isolated in Guangdong Province, China from 2018 to 2022
Source: Viruses. 2022 Oct 31;14(11):2421. doi: 10.3390/v14112421 (PMC9696216; doi:10.3390/v14112421)
Supplement: Supplementary file 1 [file viruses-14-02421-s001.zip › Supplementary File S1. The sequences of FCV isolated in this study/FCV-SCAU-14.fasta]

>20069-ORF2.dna  (2007 bp)
ATGTGCTCAACCTGCGCTAACGTGCTTAAATACTATGATTGGGATCCTCACTTCAAATTGGTGATTAACCCTAACAAGTT
TCTTTCTGTAGGCTTCTGTGACAACCCTCTAATGTGCTGTTACCCTGAATTACTACCAGAATTTGGAACTGTATGGGACT
GTAACCAGTCGCCACTTCAAATTTATCTTGAATCTATCCTTGGTGATGATGAGTGGTCCTCCACCCATGAGGCAATTGAC
CCAGTTGTCCCACCAATGCACTGGGGTGATGCTGGTAAGATCTTCCAGCCACACCCAGGTGTCTTGATGCACCACCTCAT
TTCTGAGGTTGCAAAAGGATGGGACCCAAAACTGCCATTCTTTCGGCTTGAGGCAGATGATGGCTCCATAACTGCACCCG
AACAAGGAATACCTGTTGGTGGCGTTATTGCCGAGCCTAGTGCCCAAATGTCATCAGCAGCGGACATGGCCTCTGGTAAG
AGCGTTGATTCTGAATGGGAGGCTTTCTTTTCCTTCCATACTAGCGTCAACTGGAGTACATCTGAAACCCAAGGAAAGAT
TCTTTTCAAACAATCCCTAGGCCCTTTACTAAACCCTTACTTAAAACACCTATCTGAATTATACGTTGCTTGGTCTGGGT
CTATTGAAGTTAGGTTCTCTATTTCTGGTTCTGGGGTCTTTGGAGGGAAGCTTGCAGCCATTGTGGTGCCACCAGGGGTT
GACCCTGTGCAAAGCACCTCAATGTTGCAATACCCTCACGTCTTATTTGATGCTCGTCAAGTAGATCCTGTAATCTTCAC
TATTCCTGACCTCAGGAACTCTCTCTACCACTTGATGTCTGACACTGACACAACATCCCTGGTGATTATGGTATATAATG
ATTTAATCAATCCTTATGCTAATGATTCAAACTCCTCTGGGTGTATTGTCACTGTGGAAACAAAGCCAGGACCTGATTTT
AAATTTCATCTTTTAAAACCTCCTGGGTCCATGCTAACACATGGTTCCGTTCCTTCTAATTTGATTCCAAAAACATCTTC
ACTTTGGATTGGAAACCGTCATTGGACTGACATTAGTGATTTTGTGATTCGACCATTTGTATTCCAAGCAAACCGTCACT
TTGATTTTAATCAGGAGACTGCGGGCTGGAGTACACCAAGATTTCGACCAATCACAATTACTATTAGCCAGAGGGATGGT
GCCAAACTTGGAAGTGGGGTTGCTACTGATTACATTGTGCCCGGCATACCGGATGGATGGCCAGACACAACCATCCCTGA
AGAGCTAACACCTACTGGTGATTATGCTATTACAAACAGCAGCGGTAACGATATCACCACCGCAACCGGGTATGACACAG
CGGATGTGATCAGGAACAATACTAATTTCAAGGGCATGTACATTTGTGGATCCCTCCAGAGAGCTTGGGGTGATAAAAAG
ATTTCCAATACCGCTTTTATTACCACTGCCACTGTTGATAATAACAAACTTATACCCAGTAACACAATTGACCAAACGAA
AATTGCTGTGTTTCAGGACAACCATGTGAATAAAGATGTTCAAACCTCTGATGACACACTTGCCCAACTTGGGTACACAG
GTATTGGTGAAGAAGCAATCGGTGCTGATAGGGAAAGGGTCGTTCGCATTAGCACCCTACCCGAAACCGGAGCTCGTGGT
GGGAATCACCCCATTTTCTACAAGAACACCATGAAGTTGGGATATGTCATCAGATCCATAGATGTGTTTAACTCCCAAAT
TCTTCACACCTCTAGACAACTATCTCTTAACAACTACTTACTCCCTCCTGATTCATTTGCCGTTTATAGGATAACTGACT
CCAATGGATCTTGGTTTGATATAGGTATTGATACTGATGGTTTTTCTTTTGTTGGTGTTTCAAACATAGGTAAGCTTGAG
TTTCCTCTTTCTGCCTCCTACATGGGAATACAATTGGCAAAGATTCGACTTGCCTCAAATATTAGGAGCTCAATGACTAA
ATTATGA
