# Supplementary material for: Molecular Characterization and Phylogenetic Analysis of Feline Calicivirus Isolated in Guangdong Province, China from 2018 to 2022
Source: Viruses. 2022 Oct 31;14(11):2421. doi: 10.3390/v14112421 (PMC9696216; doi:10.3390/v14112421)
Supplement: Supplementary file 1 [file viruses-14-02421-s001.zip › Supplementary File S1. The sequences of FCV isolated in this study/FCV-SCAU-15.fasta]

>20379-ORF2.dna  (2007 bp)
ATGTGCTCAACCTGCGCTAACGTGCTAAAATACTATGATTGGGACCCTCACTTTAGGCTCACTATTAATCCTAATGATTT
TCTATCTGTAGGATTCTGTGATAATCCCCTAATGTGTTGCTACCCCGAACTACTCCCCGAATTCGGGACGGTTTGGGATT
GTAATGATTCCCCCCTTCAAATATATCTTGAATCTATCCTTGGTGATGATGAATGGTCTTCCACTTATGAAGCCATTGAC
CCAGTTGTCCCGCCCATGCACTGGGATCAGGCAGGAAAAATTTTCCAGCCTCACCCTGGTGTGCTGATGCACCACCTGAT
TGGCAAAGTCGCAAAGGGATGGGATCCAAATTTACCACTCTTTAGATTGGAAGCTGATGACAATTCAATCACGACACCTG
AACAGGGAACCCTGGTTGGTGGAGTGATAGCTGAACCAAGTACTCAAATGTCCTCTGCTGCGGATATGGCAACTGGAAAA
ACAGTGGATTCAGAATGGGAGGCTTTCTTCTCTTTCCACACGAGTGTGAATTGGAGTACATCTGAATCACAAGGGAAAAT
TCTTTTCAAGCAAAACCTTGGACCACTTCTGAACCCTTACCTCGAACATATTTCTCAACTTTATGTAGCTTGGTCTGGTT
CTGTGGATGTTAGATTCTCCATTTCTGGGTCTGGAGTGTTTGGAGGAAAGTTGGCTGCTATAGTTGTTCCACCAGGAGTG
CAGCCTATTCAGAGTACTTCAATGCTCCAATACCCCCACGTTCTATTTGACGCTCGTCAAGTGGAACCTGTTATCTTTTC
TATCCCCGATCTGAGGAATTCTTTGTACCACCTTATGTCTGACACTGATACTACTAGCTTGGTGGTTATGGTATACAATG
ATCTTATTAATCCCTATGCCAATGATGCAAACTCTTCCGGGTGTATAATCACTGTTGAAACAAAGCCTGGACCCGACTTT
AAATTTCATCTTTTGAAGCCCCCAGGATCTATGTTGGTACATGGATCCATCCCCTCAAATTTGATTCCAAAGTCTTCATC
CTTGTGGATTGGCAATAGACACTGGTCTGATATCACTGATTTTGTTATTCGGCCTAGTGTGTTCCAAGCAAATCGTCACT
TTGATTTTAAACAAGAAACTGCTGGTTGGAGCACACCTAGATTTAGACCAATTACTGTCACAGTAAGTCAAAGTGGGGGA
GCTAAACTAGGAATTGGAATTGCTACTGATTATATAGTTCCTGGTATACCAGATGGATGGCCTGACACAACAATCGGGGA
AGAGCTCACGCCCGCAGGAGATTACGCAATTACTACGGCTGCTGGCAATGACATAAAAACACCCCAGGTGTATGATAGTG
CAGATGAAATCAGAAATAACACAAATTTCAGGGGTATGTACATATGTGGATCATTGCAGCGAGCTTGGGGTGACAAGAAG
ATCTCAAATACAGGATTCATTACCACTGCAACCATTCAGGGCAACGACATTGTTCCAAGCAATGTAATTGATCAGAGCAA
AATTGCTATTTTCCAGGATAATCATGTTGGATCTGAAGTTCAAACGTCTGACATTACTCTTGCAATGCTCGGCTACACTG
GAATTGGTGAGGAAGTAATTGGAGCCCACAGGGATAAGGTTGTCCGTATCAACGTTCTACCTGAGGTCAGTGCCCGTGGA
GGCAATCATCCAATATACTACAAAAACTCATTAAAATTAGGCTATGTAGTTAGGTCAATTGATGTGTTCAATTCTCAAAT
TCTACACACCTCACGACAACTAGCCTTGAACAACTACTTGTTGGATCCTGACTCTTTTGCAGTGTATAGAATAACTGACT
CCAATGGGTCGTGGTTTGACATAGGCATAGATTACTCTGGCTTCTCTTTTGTTGGTGTCTCTAATATTGGCAAACTTGAG
TTTCCTCTAACTGCCTCCTACATGGGAATTCAATTGGCAAAGATTCGGCTTGCCTCTAATATTAGGAGCTCTATGACCAA
ATTATGA
