# Supplementary material for: Molecular Characterization and Phylogenetic Analysis of Feline Calicivirus Isolated in Guangdong Province, China from 2018 to 2022
Source: Viruses. 2022 Oct 31;14(11):2421. doi: 10.3390/v14112421 (PMC9696216; doi:10.3390/v14112421)
Supplement: Supplementary file 1 [file viruses-14-02421-s001.zip › Supplementary File S1. The sequences of FCV isolated in this study/FCV-SCAU-16.fasta]

>31321082501755_(J1-2)????  (53 .. 2059).dna  (2007 bp)
ATGTGCTCAACCTGCGCTAACGTGCTAAAATACTATGGCTGGGATCCTCACTTTAGGCTCACTATCAACCCTAATGAATT
TCTATCTGTTGGCTTTTGTGATAATCCCTTAATGTGTTGCTACCCTGAACTCCTCCCTGAATTCGGAACTGTTTGGGATT
GCAACGATTCTCCTCTTGATATCTATCTTGAATCTATCCTTGGAGATGATGAGTGGTCCTCCACTTATGAAGCCATTGAC
CCAGTTGTTCCTCCAATGCATTGGGATCAAATGGGAAAAATCTTCCAACCCCATCCTGGCATGTTAATGCACCATCTGAT
TGGACAAGTTGCCAAAGGTTGGGACCCAAATTTGCCAAATTTCAGATTGGAAGCTGATGATGGATCAATAACCACACCTG
AACAGGGAACTCTGGTTGGTGGGGTAATTGCAGAGCCAAGCACCCAAATGGCTTCTGCTGTGGACATGGCAACTGGTAAA
ACTGTGGATTCTGAGTGGGAAGCTTTCTTCTCCTTCCATACTAGTGTGAATTGGAGTACCTCTGAAACTCAAGGTAAAAT
TCTCTTTAAACAAAACCTTGGCCCAATTCTCAACCCCTATCTTGAGCATCTTTCTCAACTCTATGTGGCTTGGTCTGGGT
CTGTAGATGTTAGATTTTCCATATCAGGGTCAGGGGTATTTGGTGGAAAACTGGCTGCTATTGTTGTGCCACCGGGCGTT
CAACCTGTGCAAAGCACATCAATGCTTCAGTATCCTCATGTTCTCTTTGACGCCCGGCAAGTCGAACCTGTGATCTTTTC
AATACCCGATCTGAGGAACAGTCTGTATCATCTCATGTCTGACACTGACACCACTTCCTTAGTGATTATGGTCTACAATG
ATCTTATCAACCCCTATGCTAATGACTCAAATTCATCAGGGTGTATCATCACTGTTGAGACTAAGCCTGGCCCTGACTTT
AGATTTCACCTTCTAAAGCCCCCTGGATCTATGCTAGTGCATGGATCTATCCCTTCCAATTTGATTCCAAAAAGTTCATC
TTTGTGGATTGGGAACCGTCATTGGTCCGACATCACGGATTTTGTTATCCGACCTAGTGTGTTTCAGGCTAATCGACACT
TCGATTTTAAACAGGAAACCGCTGGCTGGAGCACGCCGCGATTCAGGCCTATGACAATATCCATCAACCAAAAAGAAGGC
GCCAAATTGGGGATAGGAGTTGCTCACGAGGCAATTGTTCCAGGAATACCAGATGGTTGGCCTGACACAACCATCCCAGA
GGAACTTACGCCTGCGGGTGACTATGCCATTGTTGATGAGAGAAACAATGATATCGTAACACGTGAACGTTATGACAGTG
CAACTGAAATTAGAAACAACACAAACTTCAGAGGTATGTACATCTGTGGGGCATTGCAGCGTGCATGGGGTGACAAGAAG
ATTTCAAACACCGCATTCATCACAACTGCTGATCTGGAAGACAATAAGATTAAACCAAGTAATGTGATCAATCAATCTCG
CATTGTTGTTTTCCAAGATAACCATGTCAACAGTAGCGTACAAACATCTGATGTGACACTCGCAATGCTTGGTTACACGG
GCATTGGCGAAGGTGTAATTGGTGCAGATAGGGACCGTGTTGTGCGTATCAACATCCTCCCAGAGGTCAGCGCACGTGGA
GGAAACCACCCCATTTTCTATAAAAATTCACTAAGATTGGGTTATGTCATTAAAACAATTGATGTTTTTAATTCCCAAAT
TTTGCACACATCCAGGCAGCTCGCTCTCAATAATTACTTGCTTGACCCTGACTCTTTTGCTGTGTACAGAATTACTGACT
CCAATGGATCTTGGTTTGATATAGGAATTGACTACTCTGGTTTCTCTTTCGTTGGTGTTTCTAGTATTGGTAACCTTGAA
TTTCCTTTGACCGCCTCCTACATGGGAATACAATTGGCAAAGATTCGGCTTGCCTCCAATATTAGGAGCTCAATGACCAA
ATTATGA
