# Supplementary material for: Molecular Characterization and Phylogenetic Analysis of Feline Calicivirus Isolated in Guangdong Province, China from 2018 to 2022
Source: Viruses. 2022 Oct 31;14(11):2421. doi: 10.3390/v14112421 (PMC9696216; doi:10.3390/v14112421)
Supplement: Supplementary file 1 [file viruses-14-02421-s001.zip › Supplementary File S1. The sequences of FCV isolated in this study/FCV-SCAU-17.fasta]

>SJ-8????  (53 .. 2059).dna  (2007 bp)
ATGTGCTCAACCTGCGCTAACGTGCTAAAATACTATGGCTGGGATCCTCACTTCAAGCTTACTATCAACCCTAATGAGTT
TCTGTCTGTTGGCTTTTGTGATAATCCCCTAATGTGTTGCTACCCTGAGCTACTTCCTGAATTTGGAACCGTTTGGGATT
GCAATAGTTCTCCTCTTGAGATTTATCTTGAATCTGTCCTTGGAGATGATGAGTGGTCTTCCACTTATGAAGCCATTGAT
CCAGTTGTCCCCCCAATGCATTGGAACCAAATGGGCAAAATTTTCCAACCCCACCCTGGTGTATTAATGCATCATCTAAT
TGGACAAGTTGCCAAAAGTTGGGACCCAAATCTGCCAAATTTTAGATTGGAAGCCGATGATGGATCAATAACCACACCCG
AGCAGGGAACCCTGGTTGGTGGAGTGATTGCAGAACCGAGTACTCAAATGGCTTCAGCCGCGGACATGGCTACTGGCAAG
ACTGTGGATTCCGAGTGGGAAGCTTTCTTCTCCTTTCACACCAGTGTGAACTGGAGTACCTCTGAAACCCAAGGGAAGAT
TCTCTTCAAACAAAACCTTGGTCCTCTTCTGAACCCTTATCTTGAGCATATAGCCCAACTATATGTGGCATGGTCTGGTT
CCGTAGATGTTAGGTTTTCCATTTCTGGGTCAGGAGTGTTCGGAGGAAAACTGGCTGCCATTGTTGTTCCGCCAGGTGTT
CAACCTGTGCAGAGCACTTCAATGCTCCAATATCCTCATGTGCTCTTTGACGCTCGTCAAATTGAACCTGTAATCTTTTC
CATACCTGACCTAAGAAGTAATCTATATCATCTCATGTCTGACACTGATACCACTTCTTTGGTGATTATGGTTTATAATG
ATCTCATTAACCCTTATGCTAGTGACTCAAACTCTTCTGGTTGCATAATTACTGTTGAAACCAAACCTGGTCCTGATTTC
AAATTCCATCTTCTGAAACCCCCAGGATCTATGCTTGTTCATGGCTCTATCCCCTCAAATCTGATTCCAAAAAGTTCATC
TTTGTGGATTGGGAATCGTCACTGGTCTGACATCACGGACTTCGTAATTCGACCTAGTGTGTTTCAAGCTAATCGACACT
TTGACTTTAAGCAAGAAACTGCTGGTTGGAGTGCCCCGCGGTTTAGGCCAATGACAATCACCATTAGCCAAAAGGATGGT
GCAGAATTGGGGATTGGAATTGCGCTGGAATCAATTGTGCCGGGGATACCTGATGGTTGGCCTGACACAACTATTCCAAC
ACAGCTCATACCTGCTGGCGACTATGCCATCACAAATCAAACAGACAATGACATCACCACATCGGAACAATTTGATGCTG
CAACTGAAATCAGAAACAACACAAATTTCAGAGGCATGTACATTTGTGGTGCACTGCAGCGTGCATGGGGTGATAAGAAA
ATCTCAAATACTGCTTTCATCACCACAGCTGACCTGGTAGGTAACGCGATCAAGCCAAACAATGTGATCAACCAAAGTCG
GATCGTCGTTTTCCAAAACAACCATGTGAATAACCAAGTCCAAACATCCGAGGTCACATTGGCCATGCTTGGTTACACGG
GAATTGGTGAGGAGGTAATTGGTGCCGATAGGGATCGTGTTGTGCGCATTAACGTCCTTCCAGAAGTTAGTGCGCGCGGC
GGGAACCACCCTATTTTCTACAAAAATTTTCTGAAATTGGGTTATGTAATCAGGTCTATTGATGTTTTCAATTCGCAAAT
TCTGCATACATCCAGGCAACTTGCACTTAATAACTATCTGCTTGACCCTGACTGTTTTGCTGTTTACAGAATTACTGACT
CTAATGGATCATGGTTTGATATAGGGATTGATTACTCTGGATTTTCCTTCGTTGGCGTGTCTAATATTGGTAATCTTGAA
TTTCCTTTGAGTGCCTCCTACATGGGAATACAATTGGCAAAAATTCGGCTTGCCTCTAACATTAGGAGCTCAATGACCAA
ATTATGA
