# Supplementary material for: Molecular Characterization and Phylogenetic Analysis of Feline Calicivirus Isolated in Guangdong Province, China from 2018 to 2022
Source: Viruses. 2022 Oct 31;14(11):2421. doi: 10.3390/v14112421 (PMC9696216; doi:10.3390/v14112421)
Supplement: Supplementary file 1 [file viruses-14-02421-s001.zip › Supplementary File S1. The sequences of FCV isolated in this study/FCV-SCAU-18.fasta]

>??????ORF2.dna  (2010 bp)
ATGTGCTCAACCTGCGCTAACGTGCTTAAATACTATGATTGGGACCCCCACTTCAAAATGGTGATTAACCCTAATCAATT
CCTTTCTGTAAGCTTCTGTGACAACCCTCTTATGTGCTGTTACCCAGAACTCCTACCAGAATTCGGAACTGTGTGGGATT
GTGACCAACCCCCATTACAAATTTATTTGGAGTCTATCCTTGGTGATGATGAGTGGTCTTCAACATACGAGGCTGTTGAC
CCTGTTGTCCCCCCAATGCATTGGAGTGAGATGGGAAAGATCTTCCAACCACACCCCGGAGTTCTTATGCATCACCTCAT
TGCCCAAGTTGCAAAAGGCTGGGACCCAAATTTACCAAATTTTCGTTTGGAAGCTGATGGGGATGGCTCCATCACTACGC
CTGAACAGGGAACTGTTGTTGGCGGTGTGATTGCCGAACCCAGTGCCCAAATGTCGACTGCTGCAGATATGGCAACAGGA
AAGAGTGTTGACTCTGAGTGGGAAGCATTCTTTTCTTTCCATACAAGTGTCAATTGGAGCACTTCTGAAACCCAAGGTAA
GATTTTATTCAAACAAAACCTTAGTCCTCTTCTAAACCCTTACCTCTCTCACTTGTCTAAACTGTATGTTGCATGGTCTG
GATCTATTGATGTTCGCTTTTCCATCTCAGGTTCTGGTGTGTATGGTGGTAAGCTTGCCGCAATTGTGGTACCACCAGGG
ATTGAGCCCGTACAGAGTACCTCAATGCTGCAATACCCTCATGTTCTATTTGACGCTCGTCAAGTGGAGCCTGTCATCTT
CACTGTCCCTGATCTGAGAAGCACCCTCTATCATCTGATGTCTGATGTTGATACTACATCCCTGGTTATAATGATCTATA
ATGACCTTATCAACCCTTATGCTAGTGAAGCCAACTCTTCTGGCTGTATAGTAACAGTTGAAACCAAACCTGGTCCTGAC
TTTAAGTTTCATCTTCTGAAACCCCCTGGATCGATGCTTGTCCATGGATCTGTCCCATCTGATCTGATTCCAAAAAGTTC
ATCACTGTGGATTGGAAATCGCCACTGGACTGATATCGTCGGCTTTGTCATTCGACCCTTCGTGTTTCAGGCAAATCGCC
ACTTTGATTTCAATCAAGAGACCGCTGGGTGGAGCACACCACGATTTCGACCAATTACTATCAATATCAGTCAAAGTGGG
GGTGGAAAATTGGGAATTGGAGTTGCTACTGACTACATCGTGCCTGGAATACCTGATGGCTGGCCTGACACAACAATTCC
TGAGAAACTAACTCCAGCAGGTGATTACGCCATCACCTCAGAAACCAACAATGATATCACGACTGCCGCAGCATATGACA
GTGCCAGTGTTATAAGGAACAACACCAACTTCAAAAGCATGTACATTTGTGGATCATTACAAAGGGCATGGGGTGACAAG
AAAGTTTCAAATACTGGTTTTATCACCACGGCTACGGTCGAAAACAACAGTCTCAACCCTTCTAACACAATTGATCAAAC
AAAAATTGCTGTGTTCCAAGACAACCATGTCAACCAAGAAGTCCAAACATCAGACGTTACATTTGCACTGCTTGGATACA
CGGGAATTGGGGAGGAAGCAATTGGTGCTGATAGGGAAAAAGTTGTACGAATCAGCGTGTTGCCAGAGACTGGGGCTCGC
GGTGGAAACCACCCAATTTTCTACAAGAACAAAATGAAACTTGGCTATGTGATTAGAGAGATTGATGTTTTTAACTCCCA
AATCTTGCATACTTCTGGACAGTTATCACTTAATAATTATCTACTACCTCCTGATTCTTTTGCAGTTTATAGAATTGTTG
ATGCTAATGGATCCTGGTTTGATATAGGGATTGACTCTGATGGTTTCTCCTTTGTTGGTGTATCAAATATAGGTGAATTG
GAATTTCCTCTTTCTGCCTCCTACATGGGAATACAGCTGGCAAAAATTCGACTTGCCTCTAATATTAGGAGTTCAATGAC
CAAATTATGA
