# Supplementary material for: Molecular Characterization and Phylogenetic Analysis of Feline Calicivirus Isolated in Guangdong Province, China from 2018 to 2022
Source: Viruses. 2022 Oct 31;14(11):2421. doi: 10.3390/v14112421 (PMC9696216; doi:10.3390/v14112421)
Supplement: Supplementary file 1 [file viruses-14-02421-s001.zip › Supplementary File S1. The sequences of FCV isolated in this study/FCV-SCAU-19.fasta]

>Untitled.dna  (2007 bp)
ATGTGCTCAACCTGCGCTAACGTGCTAAAATATTACAATTGGGATCCTCACTTCAAACTCACTATTAATCCAAATGATTT
TCTTTCTGTGGGCTTCTGTGATAATCCCTTAATGTGTTGTTATCCCGAACTTCTCCCAGAATTTGGGACTGTTTGGGATT
GCAACGACTCTCCCTTACAAATCTATCTTGAATCCATCCTTGGAGATGATGAGTGGTCGTCCACTTACGAGGCTATTGAC
CCAGTTGTCCCACCAATGCATTGGGATCAAGCAGGCAAAATCTTCCAACCCCACCCTGGTGTATTAATGCACCACCTGAT
TAGGCAAGTGGCAAAAGGTTGGGATCCAAACCTGCCAAATTTCAGATTGGAAGCTGATGACGGGTCTGTCACTACACCAG
AGCAAGGAACGCTAGTTGGTGGAGTGATAGCCGAACCAAATGCACAAATGTCAACAGCAGCGGACATGGCAACTGGTAAA
ACTGTAGACTCGGAATGGGACGCCTTCTTTTCCTTTCACACTAGCGTCAATTGGAGTACATCTGAGACTCAAGGCAAGAT
TCTTTTCAAACAATCATTAGGACCTCTCTTAAACCCCTATCTCGATCACCTAAGTAAATTATATGTTGCTTGGTCTGGTT
CTATTGACGTAAGGTTTTCCATCTCTGGATCCGGAGTATTTGGTGGGAAACTCGCAGCAATCGTGGTGCCGCCAGGTGTT
CAACCCGTTCAAAGCACCTCAATGCTTCAGTACCCTCATGTTCTCTTCGACGCCAGACAGGTGGAACCTGTCATCTTCAC
TATTCCTGACTTGAGGAGCACCCTGTATCACCTTATGTCTGACACTGATACCACTAGTTTAGTAATTATGATTTATAACG
ACCTAATCAACCCTTATGCTAGTGATTCAAACTCTTCTGGGTGTATAGTTACTGTTGAAACCAAACCTGGACCTGACTTC
AAGTTCCACCTTCTGAAACCACCTGGATCAGTGTTGGTTCACGGTTCTATCCCGTCTGACCTGATCCCAAGATCTTCCTC
ACTCTGGATTGGCAACCGCCACTGGTCTGATATCACTGATTTTGTAATCCGGCCAAGTGTCTTCCAGGCAAATCGGCACT
TTGATTTCAAACAGGAAACTGCGGGTTGGAGCACCCCTAGGTTTAGACCAATGAGAATTACTATAAGTCAAAAAGACGCC
AACAAGCTCGGGATTGGAGTTGCCCTCGAATCAATTGTTCCCGGTATACCCGATGGGTGGCCTGATACAACGATTCGTAC
CGACCTTATTCCTGCTGGAGATTATGCCATCACAAATGAAAGAAACAATGATATCACAACCAGGGACGAATACGAGGCGG
CCGTTGAGATTAGGAACAACACAAATTTTAGAAGCATGTACGTTTGTGGGGCCCTCCAGCGTGCATGGGGTGACAAAAAG
ATATCCAACACCGCATTCATCACTACCGGTGTAGCCAATAACACAAAAGTTGCCCCGTCCAATATTATTGACCCAACCAA
AATTGTCGTCTTCCAGGACAACCATGTCGATCAAGCGGTTCAAACCTCTGATGTCACATTGGCTTTGTTGGGTTATACAG
GAATTGGTGAAGAAGTTATTGGATCTAATAGGGATGAGGTTGTTCGCATAAACGTGCTACCTGAAGTCAGTGCACGCGGT
GGGAACCACCCTATCTACTATAAAAATTCACTAAAACTTGGATATGTGATTAAAGACATTGATGTCTTCAATTCCCAAAT
CCTCCACACCTCAAGACAACTTGCTTTGAATAACTACCTGCTTGACCCTGACTGTTTTGCTGTATATAGAATAACTGACT
CTAATGGATCATGGTTCGATATCGGTATTGATTATTCTGGTTTCTCTTTTGTTGGTGTTTCTAGCATTGGTAATCTTGAG
TTTCCGCTTACTGCCTCCTACATGGGAATACAATTGGCAAAGATTAGGCTTGCCTCCAACATTAGGAGTTCTATGACCAA
ATTATGA
