# Supplementary material for: Molecular Characterization and Phylogenetic Analysis of Feline Calicivirus Isolated in Guangdong Province, China from 2018 to 2022
Source: Viruses. 2022 Oct 31;14(11):2421. doi: 10.3390/v14112421 (PMC9696216; doi:10.3390/v14112421)
Supplement: Supplementary file 1 [file viruses-14-02421-s001.zip › Supplementary File S1. The sequences of FCV isolated in this study/FCV-SCAU-2.fasta]

>FCV-SCAU-2.dna  (7706 bp)
GTAAAAGAAAtttgagacaatgtctcaaactctgagcttcgtgcttaaaactcacagtgtccgtaaggactttgtgcact
ccgtcaagttaacacttgctcggaggcgcgatcttcagtatttctacaacaggctttctcgtacttttcgtacggaagct
tgcccttcatgtgctagttatgatgtttgtcctaactgcacttctggtgacattcctgatgatgggtcgtcaattaactc
gattccatcttgggaggacgtcaccaaaacacccacttactctctcttgctgtctgaggatacaactgatgagctctgcc
ctgatgatttggtcaacatcgcatctcacattcgcaaggcactatcaactcagtctcacccagctaacaacgatatgtgc
aaagaacagctcacttcgttgcttgtcgtggctgaggcgatgctgccccaacgatcacgatctactatcccccttcacca
gcagcaccaagcagctcgcctggaatggagagagaaattcttctccaagccgcttgattttctcctggaaagactcggat
tgtcaagggatattcttcagaccactgcaatttggaaaattcttttggagaaggcctgttattgtaaatcctatggggaa
caatggtacgctgctgccaaaacaaaactacgcgaaattaagagttttgagggcaacacccttaaacctttgttcggagc
tttcattgatggccttcgattcatgacagttgacaacccaaatcccattggattcctccccaagttaattggcctaatta
aacccctcaatctagctatgataattgacaaccatgaaaacacaatgtcaggatggatagtcacaataacagctatcatg
gagttgtacaacatcactgagtgcacaattgacatcataacctcactgataactggattttatgacaaattagccaaggc
cactcggttctatagccaggtgaaaggcctattcactggttttagatctgaggatgtttccaactccttctggtacatgg
cagctgctgtcctatgttacttgatcactgggctcatccccaataacgggaggttctctaaaatcaaggcttgcctatca
ggcgcttccacactggtctctggcatcattgctacacaaaaactagcggcaatgtttgcaacctggaactctgagactat
tgtcaatgagctctctgccaggacagttgccctctctgagttgaacaatccaactacaacatctgacactgattctgttg
aaaagttattggaattggctaagatcttacatgaggaaataaaagtgcacacattaaatccaataatgcaatcatacaac
ccaattcttagaaatctgatgtcaacactggatggcgttatcacgtcatgcaacaagaggaaggcaattgcaaggaagag
acctgtcccagtgtgctatatccttactggcccccctggctgtggcaagaccacagctgccctagcattggcaaagaagt
tgtctgaacaggagccatcagttatcaaccttgacgtggaccaccatgacacgtatactggaaatgaggtttgcattatt
gatgaatttgactcgtctgacaaagttgactatgcaaatttcgtaattggaatggtaaattcggcacccatggtcctgaa
ctgcgatatgctagaaaacaagggcaaacttttcacctcaaaatatatcatcatgacctccaattctgaaacccctgtca
aaccagcctctaagcgtgctggtgcgttctaccgaagggtgacaatcatagacgtcacaaacccattggtggagtcgcac
aagcgtgctagacctggtacttctgttcctcgtagttgctacaagaaaaacttctctcatctatcactagctaagcgagg
ggccgagtgttggtgcaaggagtacgttcttgacccaaagggactccagcaccaaagcatcaaggctccccctcctacct
tcttgaacattgattctcttgcacaaactatgaagcaagatttcactcttaagaacatggcttttgaggctgaagatggg
tgcagtgaaaaccgttacggctttatctgccagagggaagaagttgaaacagtccgcagactactcaatgccatcagggt
taggctcaatgctacttttacagtttgtgttggacctgaagcctctaactctattgggtgcactgcccatgtgttgactc
ctgaggagtctttcaatggaaagaggtttgtagtctcgcgctgcaacgaggcgtctctggctgcactagaaggcaattgt
gttcaaactgcgctgggggtgtgcatgtccaacaaggacctcacccatttgtgtcacttcataagagggaaaattgtcaa
tgatagcgttaggttggatgaactacccgccaatcaacatgtggtaaccgttaactcggtgtttgatctggcctgggctc
ttcgtcgtcatctaacgctagcaggacagtttcaagccatcagagccgcatatgatgtgcttactgtccccgacaaaatc
ccagcaatgttgcgacactggatggatgaaacctccttttcggacgaacatgttgtaacgcagtttgttaccccaggggg
gatagttatccttgaatcgtgtggaggcgcccgcatctgggccattggtcacaacgtgatcagagccgggggcatcaccg
ccacaccaaccgggggttgtgtaagattgatgggtctgtctgctcaaacaatgccatggtctgaaatctttagggaactt
tttgcactattaggaagaatctggtctagtgttaaggtttctactcttgtactcactgctcttggaatgtacgcgtcaag
gtttaggccaaaatctgaagcaaaaggaaagacaaaatccaagattggcccatacagaggccgcggggtagccttaactg
atgatgagtatgatgagtggagggagcacaacgcaaccagaaaattggatctctcggttgaggattttcttatgttgcga
caccgtgccgctcttggtgctgatgatgcagatgcagtgaaatttagatcctggtggaattcgagatcaaaattggttga
cgactttgaggacgtcaccgtgattgggaaaggtggcgtcaagcatgagaaaatcaggacaaatgttttaaaggcagtag
atcgtggctacgatgtcagctttgcagaagaatctggccctggcacaaaatttcacaagaatgcaattggatccgtaacc
gatgtatgtggtgaacacaagggatactgtgtccacatgggtcatggtgtgtacgcatccgttgcccacgtggttaaggg
tgattcctttttcctgggtgagcgaatcttcgatgtgaaaacaaacggcgaattctgttgtttcagaagcactaagatcc
tcccaagtgccgctcctttcttctccggcaaacccactcgtgatccatgggggtcccctgtagcaacagattggaaacca
aaggcctacaccacaacatcaggaaaaattgtaggctgttttgctaccacatcaacggaaacacacccgggtgactgtgg
tctgccgtacatcgacgataatggcagagtcacaggattgcatactgggtctggcggtcccaaaacccccagtgcaaaac
tggttgtcccttacacccacatagatatgaaaacaaaatcggtcaccgctcaaaagtatgacatcaccaaaccagatatc
agttataaggggttgatctgcaagcaattggatgaaattaggattataccaaaaggaacaagacttcatgtctccccagc
tcacgttgatgactatgaggaatgctcacaccaaccagcatcccttggtagtggagaccccagatgcccaaaatcactca
ccgcaattgttgttgactctcttaaaccgtactgtgacaaagttgaaggacctcctcatgatattctgcatcgggtacaa
aaaatgttaattgatcatcttgctggctttgtccctatgaacatttcttctgagcgatccatgttatctgcttttcataa
gctaaaccatgacacttcttgtggaccatatctgggtgggaggaagaaggatcacatgataaacggtgaaccggacaaac
cgctgctcgacctcctgtcatccaagtggaaattggcaacacagggtattgcacttccccatgagtacacgattggctta
aaagacgagctccgacccgttgagaaagtgcaggaaggtaagcgacgaatgatctggggatgtgacgtgggggttgctac
tgtgtgtgctgccgcattcaagggtgttagtgatgcaatcacagcaaaccatcagtatgggccagttcaagttggtatca
acatggacggtcccagcgttgaggcgctgtatcagagaataaaaagcgctgccaaggtcttcgctgttgactactccaag
tgggattcaacgcaatcacctcgcgtcagtgcagcgtcgattgacatacttcggtacttctctgatagatcacccattgt
tgattcggctgcaaacaccttaaagtcgccccccgtagcaatttttaacggtgttgctgtgaaagtgtcttccggtctcc
cctcaggtatgccactaacatctgtaattaactcactgaatcactgcatgtatgttggatgtgcaattcttcaaactttg
gaagctcgaaacatacccgttacttggaaccttttctcttcgtttgatgtgttgacctatggtgatgatggtgtctatat
gttcccaatcatgttctctagtgttagtgatcaaattttcggtaacctttcagcctacggactcaagcctaccagagtag
ataaaactgttggagcaattgaaccaattgacccggattcggtagtattccttaagagaacaatcaccagaacccctcag
ggtattaggggattattggatcgcagttccatcataaggcaattctactacatcaaaggtgaaaattcagatgattggaa
aacccccccaaaagcaattgatccaacctctcgtggacagcagctatggaatgcttgcttgtacgccagccaacatgggg
ctgagttctacaacaaggtatacaggttggcggtgaaagctgttgaacacgagggtctccactttgagcccccgagttac
agctcggccttggagcattacaatagccagttcaatggcgtggaggcgcggtatgaccagatcgattcgagtggcataac
cgccctgcactgtgatgtgttcgaagtttgagcatgtgctcaacctgcgctaacgtgcttaaattatatgattgggatcc
ccacttcaaaatggtaatcgacccaaatcaattcctttctgtaggcttctgtggcaaccctcttatgtgttgttaccctg
aactccttccagaacttggcactgtgtgggattgtaaccagtccccactggaaatttacctggaatccatccttggtgat
gatgagtggcactcaacacatgaggctattgatcctgttgttcccccaatgcactggagtagaatgggaaagatcttcca
accacatcctggagtcctcatgcaccatctcattggtcaagtcgcaaaaggttgggatccaagtctgccaaattttcgtt
tggaagccgatggtgatggctctatcacaacacctgagcagggaactgctgttggcggcgttattgccgaacccagtgcc
caaatgtcaactgcagcagacatggccacgggaaagagtgttgattctgaatgggaggcattcttctcctttcatacgag
cgtcaattggagcacttccgaaacccaagggaaaattctattcaaacaaaaccttggtcctcttttaaacccttatcttc
atcacctgtccaaattgtatgtcgcatggtctgggtctattgatgtccgcttctctatctcaggatctggtgtgtttggt
ggtaagcttgctgcaattgtggtgccgcccggaattgaacctgtgcagagcacctcaatgctgcagtatcctcatgttct
atttgacgctcgccaagtggaacctgtcatattctctatccctgacttgagaagtactctttatcacctaatgtctgaca
ctgatactacctccttggttgtaatgatttataatgaccttatcaatccttatgctaatgagacaaattcatcaggttgt
atagtcactgttgaaaccaagcctggccctgatttcaaattccacctcctgaaacctcctgggtcaatgctcacacatgg
gtctgtcccatccgacttaatcccaaaaagttcgtcactatggattgggaaccgccactggactgatatcgtcgattttg
tcattcgaccctttgtgtttcaagcaaatcgtcactttgatttcaaacaagaaaccgctgggtggagcacaccacgattt
cgaccaatcaccatcaacatcagtcaaagtaatggtgcaaaactgggaattggaattgccactgattatatagtgcctgg
gatacctgatggctggcctgacacaacaattcctgaaaggttgaccccagcaggcgattatgccattacttctggaggcc
ataatgacattgttagctccagtgaatatgactcagcagacacgataattaacaacaccaacttcaggagcatgtacatc
tgtggatccttacaaagggcatggggtgacaagaagatttcaaacactggcttcattaccacagctacagtcacgggcaa
taatctcctaccttctaacataattgatcaaactaagattgccgtgttccaagataaccacgttaacactgatgttcaaa
catcggatgtcaccctggcattgcttggatacactggaattggagaggaagcaattggtgctgatagggaaaaggttgtg
cgaattagtgttttgcctgaagctggagcacgtggaggaaaccacccaatattctacaagaacaaaatgaaacttggcta
tgtaattagagagattgacgtgtttaattctcagattctacacacctctagacaattatcgctcaataattatctattgc
ctcctgactcttttgcagtttacaggattattgatgctaatggatcttggtttgacattggtattgattctgatggcttc
tcctttgttggcgtttctaatataagcaagctagaatttcctctcactgcctcctacatgggaatacagctggcaaaaat
tcgtcttgcctctaatgttaggagctcaatgacaaaattatgaattcaatattgggattaattgatactgttactaatac
aattggaaaagcccagcaaattgaattagataaggctgctctaggccaacaacgcgagctggcgcttcaaaggatgagcc
ttgatcgtcaagcgttgaacaaccaagttgagcaatttaacaaaatccttgagcaaagggtgaatggccccatccaatct
gtgcgacttgcacgtgcagctggattcagggttgacccttactcatacacaaatcaaaatttttatgacgaccaattgaa
tgcaattagattatcatatagaaatctatttaagatgtgattttctaatttggctgattcggtcatgtatcccttcgggc
tgccgcatccgcgcctaaccccaggg
