# Supplementary material for: Molecular Characterization and Phylogenetic Analysis of Feline Calicivirus Isolated in Guangdong Province, China from 2018 to 2022
Source: Viruses. 2022 Oct 31;14(11):2421. doi: 10.3390/v14112421 (PMC9696216; doi:10.3390/v14112421)
Supplement: Supplementary file 1 [file viruses-14-02421-s001.zip › Supplementary File S1. The sequences of FCV isolated in this study/FCV-SCAU-20.fasta]

>31321110300002_(F2-D)????  (54 .. 2060).dna  (2007 bp)
ATGTGCTCAACCTGCGCTAACGTGCTTAAATATTATGATTGGGACCCCCATTTCAGAATGGTAATTAACCCAAATGAATT
CCTTTCTGTAGGCTTCTGTGATAACCCCCTTATGTGTTGTTACCCAGAACTTCTCCCAGAATTTGGAACTATGTGGGATT
GTGATCAATCCCCACTGCAAATTTATCTAGAATCTATCCTTGGTGATGATGAGTGGTCCTCAACTCATGAGGCCATTGAT
CCCGTCGTCCCCCCAATGCATTGGAGCAAAATGGGTAAGATCTTTCAACCACACCCTGGAGTCCTTATGCACCATCTCAT
TGGACAAGTTGCAAAGGGTTGGGACCCAAATTTACCGAACTTTCGGTTGGAATCTGATGATGGGTCCATCACAACACCCG
AACAGGGTACTGTTGTTGGTGGTGTGATTGCAGAGCCCAACGCCCAAATGTCAGCCGCTGCAGATATGGCATCAGGGAAG
AGTGTTGACTCTGAATGGGAAGCATTCTTCTCTTTCCATACCAGTGTTAATTGGAGCACATCGGAAACCCAGGGAAAGAT
CTTATTCAAACAAAATCTCAGCCCCTTACTGAACCCATATCTCCAACATCTGTCTAAGTTATATGTTGCATGGTCTGGAT
CTATTGATGTTCGTTTTTCCATCTCGGGATCTGGTGTGTATGGTGGTAAACTTGCTGCAATTGTGGTGCCGCCAGGGATT
GAACCTGTGCAAAGCACCTCAATGCTGCAGTACCCCCATGTTTTGTTTGATGCTCGCCAAGTAGAACCTGTTGTTTTCTC
TCTTCCTGATTTAAGAAACAGTCTCTACCATCTGATGTCTGACACTGATACCACTTCCTTAGTTATAATGATTTACAATG
ACCTCATTAATCCGTATGCTAGTGAAACTAACTCATCTGGTTGTATAGTCACTGTTGAAACCAAACCTGGTGCTGATTTC
AAGTTTCATCTTTTGAAGCCCCCCGGATCAATGCTCACTCACGGATCTGTTCCATCTGATTTGATCCCCAAAAATTCATC
TTTATGGATTGGAAACCGTCACTGGACTGATATTGTTGATTTTGTAATTCGACCATTTGTGTTTCAGGCAAATCGTCACT
TTGACTTCAATCAAGAAACCGCAGGATGGAGCACGCCTCGATTCCGACCAATCACCATCACCATTAGTCAAAGTGGTGGT
GCAACGCTGGGAACCGGGATTGCCACCGACTACATTGTGCCTGGGATACCTGATGGTTGGCCTGACACAACAATCCCTGT
GGATCTAATCCCAGCAGGTGACTATGCCATTACTAAAGGAAACAACAGTGACATCACAACTGCTAGAGATTATGATACGG
CAGATATGATAAAGAATAACACAAATTTTAGGAGCATGTACATCTGTGGGTCTTTGCAAAGGGCATGGGGTGACAAGAAA
ATTTCCAATACTGGCTTCATCACAACAGCCACGGTTAACGGCAACAAACTCGAACCTTCTAATGTGATTGATCAAACTAA
AATTGCCGTATTCCAAGACAACCATGTAAACTCAGAGGTCCAAACGTCTGATGTCACATTTGCAATTCTCGGGTACACCG
GGATAGGAGAGGAGGCAATTGGAGCTGATAGAGAAAAGGTTGTGCGGATTAGTGTGTTGCCTGAAACTGGGGCTCGTGGA
GGAAATCATCCAATATTCTACAAGAACAAAATGAAACTTGGATATGTGGTTAGGGATATTGATGTATTTAACTCCCAAAT
TCTACATACCTCTAGACAACTATCACTTAATAACTACTTGCTGCCCCCTGACTCTTTCGCAGTATATAGGGTTATTGATG
CTAATGGTTCTTGGTTTGACATAGGGATTGACTCTGATGGCTTCTCTTTTGTTGGTGTTTCAAACATAGGTAAACTGGAG
TTTCCCCTCTCTGCCTCCTACATGGGAATACAATTGGCAAAGATTCGACTTGCCTCAAACATTAGGAGCACAATGACTAA
ATTATGA
