# Supplementary material for: Molecular Characterization and Phylogenetic Analysis of Feline Calicivirus Isolated in Guangdong Province, China from 2018 to 2022
Source: Viruses. 2022 Oct 31;14(11):2421. doi: 10.3390/v14112421 (PMC9696216; doi:10.3390/v14112421)
Supplement: Supplementary file 1 [file viruses-14-02421-s001.zip › Supplementary File S1. The sequences of FCV isolated in this study/FCV-SCAU-21.fasta]

>31321111206299_(FY-1)???? (1)  (50 .. 2056).dna  (2007 bp)
ATGTGCTCAACCTGCGCTAACGTGCTTAAATACTATGACTGGGATCCTCACTTTAAATTGATTATTAACCCCAACAAGTT
TCTTTCTGTTGGTTTCTGTGATAATCCCCTTATGTGTTGCTACCCAGAACTACTTCCGGAATTTGGAACTGTGTGGGACT
GTGACCAGTCGCCACTTCAAATTTATCTCGAATCCATCCTTGGTGACGATGAGTGGTCTTCTACCCATGAGGCTGTCGAC
CCAGTTGTTCCACCAATGCACTGGGATGACGCTGGCAAGATTTTCCAGCCACACCCGGGTGTCCTAATGCACTACCTCAT
TTCGGAGGTTGCAAAGGGATGGGACTCAAATCTGCCACTCTTTCGACTCGAAGCAGACGACGGTTCCATAACAACTCCCG
AGCAGGGTACACCCGTTGGTGGCGTCATTGCCGAACCCAGCGCCCAAATGTCGACGGCAGCGGACATGGCTTCTGGCAAG
AGTGTTGACTCCGAGTGGGAGGCTTTCTTCTCCTTCCACACCAGTGTCAATTGGAGTACGTCTGAAACCCAAGGAAAGAT
TCTTTTCAAACAGTCTCTTGGCCCTCTTCTTAACCCATATCTTGAACACTTATCTAAGCTTTATGTCGCTTGGTCTGGAT
CTGTTGAGGTTAGGTTTTCCATCTCTGGTTCGGGGGTCTTTGGGGGAAAGCTTGCAGCTATTGTAGTGCCACCAGGAGTT
GACCCTGTAGCAGGCACCTCAATGCTTCAATACCCCCATGTTCTGTTTGATGCTCGTCAAGTAGAACCTGTAATTTTCAC
GATCCCTGACATAAGAAACTCGCTCTATCACCTTATGTCTGATACTGACACCTCATCTTTGGTAATTATGGTGTATAATG
ACTTGATTAATCCTTATGCTAGTGATTCTAACTCTTCTGGATGCGTGGTCACTGTGGAAACAAAGCCTGGAGCTGATTTC
AAGTTCCACCTCTTAAAGCCTCCTGGTTCTATGCTTACTCATGGTTCAATCCCCTCTGACCTAATCCCAAAGTCTTCATC
ACTCTGGATCGGAAACCGCTATTGGAGCGATATTACTGATTTTGTAATTAGGCCCTTTGTCTTCCAAGCAAATCGTCACT
TTGATTTTAATCAAGAAACTGCTGGATGGAGTACACCTAGGTTTCGACCCATAACAATCACTATTAGTGAGAAGAACGGG
GAAAAGCTTGGAATTGGTGTGGCTACAGACTACATTGTGCCTGGCATACCTGATGGGTGGCCAGACACAACAATTGCTGA
AGAATTAACACCAGCTGGGGATTACGCAATCACGACTGGCGATGGTAACGATATCACCACTGCTGTTGTGTATGACGCTG
CTGATGTTATTAAGAATAACACCAACTTCAGAGGCATGTACATATGTGGCTCACTCCAAAGGGCTTGGGGTGACAAGAAA
ATATCCAACACTGCATTCATCACCACTGGCACCGTCTCGGGTGGGAAAATCACGCCCAGCAATGTAATTGACCCCACAAA
AATTGCTGTCTTTCAGGACAACCACGTCAATGCTGAGGTCCAAACATCTGATGATACATTGGCACTCCTTGGCTACACTG
GTATAGGAGAGCATGCCATTGGGTCTGACAGAGACAGGGTTGTGCGTATTAGCACCTTGCCCGAGACTGGAGCACGCGGT
GGTAATCACCCAATCTTCTACAGGAACTCTATCAAGCTTGGTTATGTAATTAGGTCTATTGATGTGTTCAACTCTCAGAT
CTTACACACTTCTAGGCAACTTTCCTTAAACCACTATCTCCTACCACCTGACTCATTTGCTGTTTATAGGATCATTGACT
CTAATGGCTCCTGGTTTGACATAGGTATTGATTCTGATGGTTTCTCTTTTGTTGGTGTTTCCACTATTGGTAAACTCGAG
TTTCCACTATCTGCCTCCTACATGGGAATTCAGCTGGCAAAAATTCGACTTGCCTCTAACATTAGGAGCAGCATGACTAA
GTTATGA
