# Supplementary material for: Molecular Characterization and Phylogenetic Analysis of Feline Calicivirus Isolated in Guangdong Province, China from 2018 to 2022
Source: Viruses. 2022 Oct 31;14(11):2421. doi: 10.3390/v14112421 (PMC9696216; doi:10.3390/v14112421)
Supplement: Supplementary file 1 [file viruses-14-02421-s001.zip › Supplementary File S1. The sequences of FCV isolated in this study/FCV-SCAU-4.fasta]

>FCV-SCAU-4.dna  (7717 bp)
GTAAAAGAAATTTGAGACAATGTCTCAAACTCtgagcttcgtgcttaaaactcacagcgtccgcaaggactttgtgcact
ccgtcaagttaacgcttgctcggaggcgcgatcttcagtatttctataacaggctttctcgcagtattcgtgctgaagcc
tgtccctcatgtgctagttacgacatctgtcccaactgcaattccggtaacatccctgatgatgggtcgtcaattaactc
gatcccatcctgggaagacgttaccaaaacttctacttactctctattgctgtctgaggatacgaccgatgaactctgcc
ccgatgacttggccaacatcgcatctcacattcgtaaggcactgtcgactcagtctcatccagccaacaatgatatgtgc
aaagaacagctcacttcgttgttggttgtggctgaagcgatgttgccccagcgatcacggtctaccatcccccttcacca
gcaacaccaggctgcccgtctggaatggagagaaaagttcttctctaagcctattgactttcttctggaaagactcggac
tgtcaaaggatattctgcagaccactgcaatctggaaaatcctcttggaaaaggcttgttactgcaaatcttatggagaa
caatggtacactaccgcaaaagaaaaactgcgcgatgttaaaacctttgaagggaacacactaaaacccctaattggagc
atttattgatggcattcgatttatgactgttgacaacccaaaccccattggcttccttccaaaactgattggattgatta
aacctctcaatttggccatgataattgacaaccatgaaaatacaatgtcaggatggatagtcacaataacagccattatg
gaactgtataacattactgagtgtacaattgatattataacctcattggtaactgggttttatgacaaattaactagggc
cactcgattctacagccaagtgaaaaatctattcaccgggtttagaaccgaggatgtttccaactctttttggtatatgg
cagctgcggtcttgtgctatttaattactgggttaatccctaacaatgggagattctccaagattaaggcttgcctatcg
ggtgcttctacattggtttcaggtatcattgctacacaaaagctggccgcgatgttcgcaacatggaactctgaatccat
tgttaacgagctctctgctaggacagttgccctctctgaactgaacaatccaactacaacttctgacacagattctgttg
aaaaactattagaattggccaaaatcttgcatgatgaaataaaggtgcacacattaaacccaataatgcaatcatacaat
ccaatccttcggaatctaatgtccacattggacggcgtcataatatcatgtaacaagagaagagcaattgccagaaagag
acctgttccggtgtgttacattctaactggcccccctggttgcggcaaaaccacagctgccctagcattggcaaagaagc
tatctgatcaggaaccatcagttatcaacctggatgtggaccaccatgatacctacaccggcaatgaagtgtgtattatc
gacgaatttgactcatccgacaaagttgattacgcaaatttcgttattggcatggtaaattcagccccaatggtactaaa
ttgtgatatgcttgagaacaagggtaagcttttcacctctaaatatatcattatgacctcaaactctgaaacccctgtca
agccagcctctaagcgcgctggtgcattctaccgaagagtgactatcgtagatgtcacaaatcccttggtggagtcgcac
aagcgtgctagacctggcacctctgttcctcgtagttgctataagaagaatttttcacatctatcactagctaaaagagg
tgctgagtgttggtgtaaggagtatgtccttgatccaaagggactccagcaccaaagcattaaagcccctccccccacct
tcttaaacattgattctcttgcccagactatgaaacaggacttcattctcaagaacatggcttttgatgctgaggaagga
tgcagtgaacaccgttatggtttcatctgccagaaggaggaagttgagacagtgcgtaggctacttaatgctatcagagt
cagactcaatgccacctttactgtttgtgtggggcccgaggcttccagttccgtaggatgtactgctcatgtactaactc
ctgaggaaacattcaatgggaagaaatttgtggtctcacgttgcaatgaggcatctctggccgcattagaaggcaattgc
gtacaaactgcgctgggtatatgcatgtccaacaaggatctcacccacctgtgccattacataaaagggaaaattgtcaa
tgatagtgttaggttggatgaactacccgccaatcaacatgtggtaaccgtcaattcggtgtttgatttggcctgggctc
ttcgccgtcatctaacactagcaggacagtttcaagccatcagagccgcatatgatgtgcttactgtccccgataaaatc
ccggccatgttgcggcactggatggatgaaacgtccttctcggacgagcatgttgtaacgcagtttgtcaccccaggggg
gatagttatccttgaatcgtgtggaggtgcacgtatctgggctattggtcacaatgtgattagagccgggggtatcaccg
ccacaccaaccgggggttgtgtcaggttgatgggactgtctgcgcaaacgatgccatggtctgaaatatttagagaactt
tttgccttattagggaaaatctggtcaagtgttaaggtttctacgcttgttctcactgcccttgggatgtatgcatcaag
gtttaggccaaagtctgaagcaaaagggaaaacaaaatcaaagatcagtccatatagaggccgtggtgtggctttgactg
atgacgaatatgatgagtggagggagcacaatgcatctaggaaattagacctgtcagttgaggattttcttatgctaagg
catcgtgctgctctcggagctgacgatgcagatgcagtaaaatttagatcctggtggaactcgagatcaaaattggctga
tgactatgaggacgtcactgtgattggcaaaggtggtgtcaaacacgagaaaattagaacaaatgtcatgagagctgttg
atcgtggttacgacgtcagttttgcagaggaatctggccccggtacaaaattccacaaaaatgcaattggatctgtcact
gatgtatgtggtgaacacaaggggtattgcgttcacatgggtcacggtgtatatgcatctgtggcccatgtggttaaagg
ggactccttctttctaggtgagcggatctttgacgttaaaacaaacggcgagttctgctgctttagaagcactaagatcc
tcccaagtgcagccccattcttctctggaaaacccacccgtgacccatggggatctcctgtggcgacggagtggaaaccc
aaaacctacacaacaacatcagggaaaattgtgggttgttttgcaaccacatcaacagaaactcacccaggtgactgtgg
attgccatatatcgatgataatggcagagtcacagggttgcacactggttctggtggtcccaaaacacccagcgcaaaat
tggttgttccctatattcatattgacatgaaaacaaaatcagttactgcccaaaagtatgatgttaccaagccagatatc
agctataagggattaatttgcaaacaattggatgaaattagaattataccaaaaggaacaagactccacgtttcccctgc
tcacgttgatgattacgaggaatgctcacaccagccagcatcccttggtagtggggaccctaggtgcccaaaatcactca
ctgctattgttgttgattcactcaagccatactgtgataaagttgaaggacctcctcacgacattctgcatcgagtccag
aaaatgttgattgatcatcttgctggtttcgttcctatgaacatttcctctgagcaatctatgctgtctgccttccacaa
gcttaatcatgacacctcttgcggcccttacctaggtggtagaaagaaagatcacatgaccaatggtgaaccggacaaac
cactgttagatctgctgtcatcaaaatggaaattagcaacacaaggcattgcgcttcctcacgaatatacaattggatta
aaagatgaacttcggcctattgaaaaagtgcaggaaggaaagagacgaatgatctgggggtgtgatgtgggagttgccac
tgtgtgtgctgctgcattcaagggtgttagtgatgcaatcacagctaaccatcagtatggaccagttcaggttggcatta
acatggacggtcctagtgttgaggctttatatcagagaataaaaagcgctgccaaagtttttgctgtcgattactctaag
tgggactcaacgcaatcacctcgtgtcagcgcagcttcaattgacatactacggtatttctcagataggtcgcccattgt
tgattctgctgcaaacaccctaaaatcaccccccgtggcaatctttaatggtgttgctgtaaaagtttcttcaggccttc
catcaggcatgccgctaacatctgttattaactcactgaaccactgtatgtatgttggatgtgcaattctccaaaccttg
gaagctcgaaacatacctgtcacttggaatcttttctcctcatttgatatgatgacctatggtgatgatggtgtctatat
gttcccaaccatgtttgctagcgttagtgatcaaatttttggaaatctctcggcctacggactcaaaccaactagggttg
acaagtctgttggtgcaattgaaccaattgatcctgattcggtggtcttcctcaaaagaacaatcactagaacccctcaa
ggcattagaggcttattggatcgtagttcaatcattagacaattctattatattaaaggtgaaaattcagatgattggaa
aatcccccccaaaactattgacccaacttctcgtggacagcagctatggaatgcctgcttatatgctagccaacatggga
atggattttacaacaaagtttataggttggcagaaatggctgttgaacacgaaaatctccattttgagcccccaagctac
agctctgctttggagcattacaacagccaattcaatggcgtggaggcgcggtatgaccagatcgattcgagtggcatgac
cgccctacactgtgatgtgttcgaagtttgagcatgtgctcaacctgcgctaacgtgcttaaatattatggctgggatcc
tcactttaaattagtaattaacccaaatagatttctctctacaggcttctgtgataaccctcttatgtgctgctatcctg
agcttcttccagaattcggaactgtgtgggattgtgatcagtccccactagagatttacctagaatctatccttggtgat
gacgagtggtcctcaactcatgaagctgttgaccctgttgttcccccaatgcattgggataaaatgggaaagattttcca
accacatcctggtgtccttatgcgccatttgattggccaagttgcaaaaggttgggatccagatttgccaaattttcgct
tggaagccgatggggatggctcaatcacaacacctgaacagggcactgttgttggtggtgtgattgctgaaccaaactcc
caaatgtcggccgctgcagacatggcaacagggaaaacagttgaatctgaatgggaaatgttcttttctttccataccag
tgttaactggagcacctctgaaactcaaggtaagattttattcaaacaaaaccttagccctcctgctaaacccatatctc
catcatttgtccaaactgtacgttgcatggtctgggtctgttgatgtccgtttctccatttcgggatctggtgtgtatgg
tggcaagcttgctgcaattgttgtgccaccggggattgaacccgtacaaagcacttcaatgttgcagtatccccatgttc
tgtttgatgcccgtcaagttgaacctgtggtcttttccatccctgacttgcggagcacattatatcatttgatgtctgat
actgatacttcttctctagttataatgatctacaacgatctcatcaacccatatgctagtgaagctaactcatctggatg
tatagttactgttgaaaccaagcctggtcctgacttcaaattccaccttttgaagcctcctggatcaatgctcacacatg
gatctgttccatccgatttaattccaaagaactcctcattatggattgggaaccgtcattggacagacattgttgacttt
gtcattcggccttttgtattccaagcaaaccgtcactttgattttaatcaagagaccgcggggtggagcacaccacggtt
tcggccaatcactgtaaacatcagtcaaagtggtggtgccaagttgggaatcgggattgctgctgactccatcgtgcctg
ggattcctgacggctggcctgatacgacaatacccgaaaagttaactccagtaggtgattatgctattacatcaggagac
aacagtgacatcacaactgccgaaggatacgatcaagcggatgtcataagaaacaacacaaatttcaggagcatgtacat
ttgtggatctttacagagggcatggggtgataagaaggtttccaacactggctttattactacagccacaattaaaaata
acgagctcaaaccctctaacacaattgatcaaaccaaaattgctatattccaagacaatcatgttggtcgcgacgtccag
acctcagatgtcacactggccctactcgggtacactggaataggggaggaggcaattggagctgatagggataaagtggt
gcgaattagtgtgttacctgaaactggagctcgtggcggaaaccacccaatattctataagaacaaaatgaagcttggct
atgtaattagagaaattgacgtattcaactctcaaattctacacacttccaggcaactgtcacttaataattatctactt
cctcctgattcttttgctgtgtacaggattattgatgctaacgggtcttggtttgatataggaattgactctgatggttt
ctcctttgttggtgtttctaatataggtaaactagaatttcctctttctgcctcctacatgggaattcagctggcaaaga
tccgacttgcctcgaatgttaggagttcaatgactaaattatgaattcaatattaggactgattgatactgtcacaaata
caattggtaaagcacaacagattgaactagacaaagctgcacttggtcagcagcgtgaactggcactccaacgaatgaat
cttgatcgccgagcgctggacaaccaagttgagcaatttaacaaaattcttgagcaaagggtacgtggccccatccaatc
tgtgcgtcttgcgcgtgcagctgggtttagggttgacccttactcatacacgaatcaaaatttttatgacgatcaattaa
acgcaattaggctatcatatagaaatttgtttaaaatgtgataacaatatgattattaatttggctaatttgatcatgta
tccctttgggctgccgcatttgcgcctaacccccggg
