# Supplementary material for: Molecular Characterization and Phylogenetic Analysis of Feline Calicivirus Isolated in Guangdong Province, China from 2018 to 2022
Source: Viruses. 2022 Oct 31;14(11):2421. doi: 10.3390/v14112421 (PMC9696216; doi:10.3390/v14112421)
Supplement: Supplementary file 1 [file viruses-14-02421-s001.zip › Supplementary File S1. The sequences of FCV isolated in this study/FCV-SCAU-5.fasta]

>FCV-SCAU-5.dna  (7706 bp)
GTAAAAGAAATTTGAGACAATGTCTCAAACTCtgagcttcgtgcttaaaactcacagcgtccgtaaggactttgtgcact
ccgtcaagctaacgcttgctcggaggcgcgatcttcagtatctttacaacaagctttctcgcaccatgcgtgcagaagct
tgtccttcttgtgctagttatgacgtttgtcctaactgcacttccggtgacatccctgatgatggatcgtcaattaactc
gatcccatcctgggaagaagtcaccaaaacttccacttactctctccttctctctgaggataccacggatgaactctgcc
ctgacgacttggccaatatcgcatctcacattcgcaaggcgttgtcgactcagtctcacccagccaataacgacatgtgc
aaagaacagctcacgtcattgctggttgttgctgaagcgatgctgcctcagcgatctcgggctacgatccctctgcacca
acgacatcaggctgctcgtcttgaatggagggagaaattcttttcaaaaccattggactttctcttggaaaagctcggta
tgtctaaagatattctccaaactaccgcaatttggaaaattattatcgagaaggcttgttactgcaaatcctatggcgaa
cattggtacgccaccgcaaaaacaaagctacgggaaatgaggagttttgaaggaaacacacttaaacctttaattggagc
tttcatagatggattgcgattcatgactgtagacaatccaaacccaattggcttcctcccaaaattgattggcctaatca
aaccacttaatctggctatgataattgacaatcacgaaaataccatgtcaggctggattgtaacacttacagccattatg
gagttgtataatatcactgaatgtacaattgacatcataacttcattgatcacaggtttttatgacaaattggccaaggt
gaatcgattctacagtcaggtaaagaacctgttcaccggtttcaggacggaggatgtgtctaacaccttttggtacatgg
cagctgcagttttgtgctatctcatcactggactgataccaaataatggtaggttcttaaagataaaatcttgcctatct
ggtgctaccactctagtatctgggataattgcaacacaaaaacttgcagcaatgttcgcaacctggaactcagaaaccat
tgtcaacgagctatctgccaggacagtggctctctctgagttaaataaccctaccacaacatccgacactgattctgttg
aaaaattattggaattggctaagatcttgcatgaggaaataaaagtgcacacactaaaccccataatgcaatcatacaac
ccaatccttaggaatttgatgtccacattagatggggttataacttcatgcaacaaaagaaaagctattgctaaaaagcg
acccgttcctgtgtgctacattcttacagggccaccgggttgtggaaaaactaccgctgccctggcgttggcaaagaaat
tgtcagaacaggaaccatctgtcatcaaccttgatgtggaccaccacgacacctacactggcaatgaggtttgtatcatt
gatgaatttgattcttctgacaaggtggattatgcaaattttgtaattggcatggttaattcggccccaatggtcttaaa
ttgtgatatgcttgaaaacaaaggaaaacttttcacctctaagtacatcataatgacctcaaactctgaaactcctgtca
aaccagcgtcgaagcgtgcgggagcgttttaccggagggtgaccatcattgacgttactaacccgctggtggaatctcat
aaacgtgcgagacctggcactgctgtcccccgtagttgctacaaaaagaacttttcccatctatctcttgctaagcgcgg
tgctgaatgttggagcaaggagtacgtgctagacccaaaaggcctccagcatcagagtatcaaagcaccacctccaactt
ttctaaatattgattctcttgcacaaacaatgaaacaagatttcacattgaagaacatggcatttgaagctgaggagggt
tgcagtgataaccgttacgggttcatctgtcaacgagaagaagttgaaaccgtacgcagattgttgaatgctatcagggt
ccgactcaacgccacctttacggtttgtgttgggcctgaggcttcacactctgtaggttgcactgcacacgtgcttaccc
ctgaagaagcatttaatgggaaaaagtttgtggtgtctcgctgcaacgaggcctcactagctgcgctagagggcaactgt
gttcaatctgcattgggcgtgtgcatgtctaacaaggatctcacccacttgtgtcacttcataaaagggaaaattgtcaa
tgatagtgttaggttggatgaactacccgccaatcaacatgtggtaaccgttaactcggtgtttgatctggcctgggctc
ttcgccgtcacctgacactaactggacagtttcaagcaatcagagccgcatatgatgtgctaactgtccccgacaagatc
ccggccatgttaagacactggatggatgaaacctcgttttcagacgaacacgtggtgactcagtttgtaacacctggagg
aatcgtcatccttgagtcgtgtggcggtgcccgcatctgggctattggtcacaatgtgatcagagccggaggcattactg
ccacaccaactggaggatgtgtgagacttatgggactctcagcccaaacaatgccatggtccgaaatctttagggagctc
ttttctcttctgggcaaaatctggtctagtattaaggtttcaactcttgttctcactgctcttggaatatatgcatcaag
attcaggccaaaatctgaggcaaaagggaaaacaaaatcaaagattgggtcatacaggggccgaggagtggccctcactg
acgatgaatatgatgagtggcgagagcacaacgccactagaaaattggatctgtcagttgaggacttcctcatgctgagg
catcgtgctgcgcttggtgcagacgatgctgacgcggtcaaatttaggtcatggtggaattcaagatcaaaattggctga
tgattacgatgatgtaaccgtgattggcaaaggcggtgttaaacacgaaaggattagaacaaacactcttagggctattg
accgtggttatgatgtgagctttgctgaggagtctggccctggcaccaaatttcacaagaatgcaattggctctgttaca
gatgtgtgcggcgagcataaaggatattgtgttcatatgggccacggtgtctatgcctctgttgctcatgtggtgaaagg
tgattcgttctttctgggtgaacggatatttgatctaaaaactaatggcgaattctgttgtttcaggagcacaaaaattc
tacctagtgcggccccattcttctcagggaagcccacgcgtgacccatggggatccccggtggccacggattggaaacca
aaagcctacaccacaacctccggaaagattgtgggatgcttcgcaaccacatctactgaaacccacccgggtgactgcgg
cctgccatacattgatgacaacggcagggtcacaggattgcacaccggttccggagggcccaaaactcccagcgcaaaat
tggttgttccatatattcacattgacatgaaagtaaaatctgttaccgcccaaaagtatgatgtcactaaacctgatatc
tcttacaaaggactaatttgtaagcaattagacgaaataagaatcataccaaaaggaacaaggcttcacgtgtctcctgc
ccacactgatgactacgaggagtgctcccaccagccagcatcgcttggcagtggtgaccctaggtgcccaaaatccctta
ccgcaattgttgttgattctctaaaaccatattgtgataaagttgaaggacccccccatgatattctacacagggtgcaa
aagatgttgattgatcacctcgcaggctttgttcccatgaacatctcttctgaccaatctatgctttccgcctttcacaa
actcaatcacgacacctcttgtggaccatacctaggtggtagaaagaaagatcacatgaccaatggcgaaccagataaac
cccttttagatctcctttcatcaaaatggaaattggcaacacagggcatagccctcccacatgaatatacaattggcctg
aaagacgagctccgacccatcgaaaaagttcaggaggggaagcgaaggatgatatggggttgtgatgttggagttgctac
cgtttgcgcagcagcattcaagggtgttagtgatgcaataacagcaaatcaccaatacgggcctgtccaggttggaatca
acatggacagtccaagtgttgaggcactgtatcaaaggattaaaagcgctgcaaaggtctttgctgttgactactccaag
tgggactcaacacaatcaccacgagttagtgctgcatcaattgacatcctacggtatttctctgacagatcccctattgt
cgactcggctgctaacactctaaaatcaccccccattgcaatcttcaatggtgtggctgttaaggtgtcttccggattac
cctctggtatgcccctaacatctgttattaactctctcaatcattgtttgtatcttggctgtgcaatcttgcaatctttg
gaatctcgacaagtaccagtgacttggaatttgttctcctcctttgatatgatgacttatggtgacgatggagtttatat
gcttcctacaatgtttgcaagtgttagtgatcagatctttggtaatctctctgcctatggactaaaaccaactagggttg
acaaatctgttggcacaatcgaaccaattgaccctgagtcggttgttttcctgaagaggacaatcaccagaacaccacag
ggggtaaggggcttactggaccgcagctcaataatcagacaattttattacattaaaggtgaaaattcggatgattggaa
gaccccaccaaaaacaatagacccgacctcccgtggacaacaactttggaatgcatgcctatatgcaagtcagcatggta
ccgagttctataacaaagtatacaaattggcacaaaaagctgtagaatgtgaagagttgcacttcgaacccccaacatac
agttcggctttggagcattacaacagccaattcaatggtgtggaggcgcggactgaccagatcgattcgagtggcatggc
cgccctacactgtgatgtgttcgaagtttgagcatgtgctcaacctgcgctaacgtgcttaaatactataattgggatcc
ccacttcaaaatggtaattgacccaaatcaattccttcctataggtttctgtgataaccctcttatgtgctgttatcctg
agctcctcccagaactcggaactgtgtgggattgcaaccaagccccaatggagatttacttagaatctatccttggtgat
gatgaatggtcctcaacacatgaggccattgaccccgttgtcccaccaatgcattgggacaaaatggggaaaattttcca
accacaccctggagttttaatgcatcatcttattggccaagttgcaaaaggttgggacccaaatttaccaaattttcgtt
tggaagccgatggggacggttctatcacaacacctgagcagggaactgctgtcggtggtgtgattgctgaacccagtgcc
caaatgtcaactgctgcagatatggctacgggcaagagtgtcgactctgaatgggaagcattcttttccttccatacaag
tgttaattggagtacctctgaaactcaagggaagattctattcaaacaaaatcttggcccacttctaaatccctatcttc
atcacttgtctaagttgtatgttgcatggtctggatctattgatgttcgcttttccatctcgggatctggtgtatatggt
ggcaagcttgctgcaattgtagtgccaccgggagtcgaacccgtccagagcacttcaatgctgcagtaccctcatgttct
atttgatgctcgtcaggtggaacctgtcattttctctatccctgacttaagaagtaccctttatcatctaatgtctgatg
ttgacaccacatctttagtcataatgatttataacgaccttatcaacccttatgctagtgaaaccaactcttctggctgt
atagtaactgttgaaaccaaacctggccctgatttcaaatttcatcttctgaaacctcctggatcaatgctcacccacgg
atctgttccctcggatttgattccaaaaagttcgtcactatggattggaaatcgccattggactgatattgtcgatttcg
ttattcgaccttttgtgtttcaggcaaatcgtcattttgatttcaaccaagaaaccgctgggtggagtacaccacgattt
cggccacttaccattaatatcagccaaagtaaaggtgcaaagttgggaattgggattgccactgattacatcgtgcctgg
aatacccgatggttggcccgacacgacaattcctgagacactgaccccagcaggtgactatgccatcacatcaggaaaca
acaatgacataactactgctaaggaatacgatgcggcagatgttataaggaacaataccaacttcaaaagtatgtacatt
tgtggatccttacaaagagcatggggtgataagaagatttcaaatactggtttcatcacaacagcaacggtcaataacaa
cagtcttaaaccttccaacacaattgatcaaacaaaaattgccgtgtttcaagacaaccatgtcagcgaccaagtccaaa
cgtcagacgtcacgttggcattgcttggatacacaggaataggagaagaagcaattggtgctgacagagagaaggttgta
cgaatcagtgtgttgccggaaactggagctcgtggtggaaaccacccaatattctataagaataaaatgaagctcggata
cgtgattagagaaattgatgtattcaactcccagattttacatacctctagacaactatcactcaataattacctgttac
ctcctgattcttttgcagtctatagaattattgatgctaatggctcttggtttgatatagggattgattctgatggattc
tctttcgttggtgtttctaacataggtaaattagaatttcctctcactgcctcctacatgggaatacagctggcaaaaat
tcgacttgcctctaatgttaggagttcaatgacaaaattatgaattcaatattgggactaattgacactgtcaccaatac
aattggaaaagcccaacaaattgaattggataaagctgctctgggtcaacagcgcgaattggcacttcaacgaatgaacc
tcgaccgccaagcgttgaacaaccaagttgagcaatttaacaaaattcttgagcagagggtacatggccccatccaatct
gtacgacttgcacgtgcagctggatttagggttgacccttactcatacacaaatcaaaatttttatgacgaccaattaaa
tgcaattaggctatcatataagaatttatttaagatgtgaattactaattcggctaatttggtcacttatccctttgggc
tgccgcatttgcgcctaaccccaggg
