# Supplementary material for: Molecular Characterization and Phylogenetic Analysis of Feline Calicivirus Isolated in Guangdong Province, China from 2018 to 2022
Source: Viruses. 2022 Oct 31;14(11):2421. doi: 10.3390/v14112421 (PMC9696216; doi:10.3390/v14112421)
Supplement: Supplementary file 1 [file viruses-14-02421-s001.zip › Supplementary File S1. The sequences of FCV isolated in this study/FCV-SCAU-7.fasta]

>FCV-SCAU-7.dna  (7684 bp)
GTAAAAGAAATTTGAGACAATGTCTCAAACTCtgagcttcgtgcttaaaactcacagtgtccgcaaggactttgtgcact
ccgtcaagttaacgcttgctcggaggcgcgatcttcagtatctctacaacaagcttgctcgcaccatgcgtgcggaggct
tgtccttcttgtgctagttacgacgtctgtcctaactgcacttctggtgacatccccgatgatggatcgtcaattaactc
gatcccatcttgggaggaagttaccaaaacctctacctactctctccttctgtctgaggataccaccgatgaactctgcc
ctgacgacttggttaacatcgcatcccacattcgcaaggcgctatcaactcagtctcacccagccaacaatgacatgtgc
aaagaacagctcacgtccttgctggttgttgctgaagcgatgttgccccagcgatctcgggctacaattcctctacatca
acgacaccaggctgctcgtcttgaatggagggaaaaattcttctcgaaaccattggacttcctcttggaaagacttggca
tgtcaagggatatccttcaaactacagcaatttggaagatcattctcgaaaaggcatgttactgcaaatcctatggtgaa
cattggtttgccgctgcaaaaaccaaattgcgagaaatgaaaaattttgaggggaacacgctcaaacccttaattggagc
atttattgatgggctaaggcttatgactgtggataacccaaacccgattggcttccttccaaagttgattggtctggtta
aaccacttaatttggctatgataattgacaaccatgaaaacactatgtcgggttggattgttacgattacagccattatg
gagttgtacaatatcactgaatgcacaattgacattataacctcgctggtcacaggattctatgataaattggctaaggc
aacacggttctatagtcaggtgaaaaatttattcactggttttagaacggaagatgtgtcaaacactttctggtacatgg
cagctgcagtattgtgttatctcattaccgggctgattccaaacaacggcaggctatcaaaaataaaatcttgcctttct
ggtgctaccaccctggtgtctggtataatcgcaacacaaaaactagcagcattgtttgcaacctggaactcagaaactat
tgtcaatgagttgtctgctagaactgtagcactttctgagctgaacaaccccaccacaacatctgacactgattctgttg
aaaaattgttagaattggctaagatcttgcatgaggaaataaaagtacacacactaaaccccataatgcaatcatacaac
ccgatactcaggaatctgatgtccacattggacggggtcataacatcatgcaataaaagaagggctattgccaggaagcg
acctgtccctgtctgttacatcctaactggccctccaggttgtggaaaaactaccgctgctttggcattagcaaagaaat
tgtcagaacaagaaccatctgttatcaacctcgacgtggatcatcacgacacatacactggcaatgaggtttgcattata
gatgaatttgactcctctgataaggtggattatgcaaattttgtgattggcatggttaactcagccccaatggtcctaaa
ctgtgatatgttagaaaataagggaaagctttttacctctaagtacatcataatgacttcaaactctgagactcctgtca
aaccagcctcgaagcgtgcgggggcattctaccggagggttaccattgttgatgtaactaacccactggtggagtctcac
aaacgcgcgaggcctggcactgctgttcctcgtagttgctataaaaagaacttctcccacctatcccttgccaagcgtgg
tgctgaatgttggagtaaagattatgtattagatccaaaaggtctccaacaccaaagcattaaagcgccacccccaactt
tcctaaacattgattcacttgcacaaacaatgaaacaggatttcactctaaagaacatggcatttgaagctgaggaaggt
tgcagtgaacatcgctacgggttcatctgtcaacgagaggagactgagacagtgcgcaggctactgaatgccattagagt
ccgactcaatgccaccttcacagtctgtgtcggacctgaggcatccaactctgtgggttgtactgcacatgtgcttaccc
ccgatgagatttttaatggcaagaagttcgtggtgtctcgttgcaatgaggcctcactagccgcgcttgaagggaactgt
gttcaatctgcgttgggcgtgtgcatgtctaacaaggatctcacccacttgtgccatttcataagagggaaaattgtcaa
tgatggtgttaggctggacgaactacccgccaatcaacatgtggtaaccgttaattcggtgtttgatttggcctgggctc
ttcgccggcacttgacactaactggacagtatcaagctatcagagccgcatatgatgtgcttactgtccccgacaagatc
ccagctatgctaaggcactggatggatgaaacctcgttttcagacgatcacgtggttacccagtttgtaacacctggtgg
aattgtcatccttgagtcatgtggcggtgctcgcatctgggcaattggtcacaatgtcatcagagccgggggcatcaccg
ccactcccactggaggatgcgttagacttatgggactctctgctcacacaatgccatggtctgaaatctttagggaactc
ttttctctcttgggaaaaatctggtctagcgttaaggtctcaactctcgttcttactgctcttggaatgtatgcatctag
attcagaccaaagtcagaagcaaaaggcaagacaaaatcaaaaattgggccatacagaggacgaggagtagccctcactg
atgatgaatatgatgagtggcgtgaacacaatgcaaccaggaaactggacttgtcagttgaggattttcttatgctaagg
caccgtgccgcacttggtgcggacgatgctgacgcggttaaattcagatcatggtggaattcaagatcaaaattgactga
cgattatgaggacgttactgtaatcggcaagggtggcgtcaaacatgaaagaatcagaacaaacactcttaaggctgttg
accgcggctacgatgttagctttgctgaagagtctggccccggaaccaaatttcacaaaaatgcaattggctctgttact
gatgtgtgtggcgaacacaaaggatactgtgtccacatgggtcatggtgtctatgcttctgttgcccatgttgtaaaagg
tgactcattctttctgggtgagcggatatttgatctaaaaaccaatggagagttctgttgtttcagaagcacaaaaatcc
tacccagtgccgctccattcttctcaggaaaacccacacgtgacccatggggatctccagtagccacagattggaagcca
aaagcgtacaccacaacttctggaaagatcataggttgtttcgcaaccacatccaccgaaacacacccaggcgactgtgg
tttgccatacattgatgacaatggcagggttacgggattgcacaccggctctggaggacccaaaactcctagtgcaaaat
tggttgtcccatacgtccacattgacatgaaaacaaaatcagtcaccgcccaaaaatatgatgttaccaaacctgacatc
tcctacaagggattaatttgcaaacaattagacgagattaggattataccaaaaggtacaagactccatgtatccccagc
ccacactgatgattatgaggagtgctcccatcagccagcgtctcttggtagcggtgaccccagatgtccaaagtccctta
ccgcaattgtggtggattcactgaaaccatactgtgataaggttgagggacccccccatgatatcttgcacagggtacaa
aagatgttgattgaccacctttcaggctttgttcctatgaacatctcgtctgaacattctatgctttccgctttccataa
actgaaccatgatacttcatgtgggccatatttgggtggtaggaaaaaggaccatatgacaaatggtgaaccagacaagc
cccttttggatctcctttcatcaaaatggaaattggcaacacagggtatagcgctcccacatgaatacacaattggatta
aaagatgagctccgacccattgaaaaagtccaagaagggaagcggagaatgatatggggttgtgatgttggggttgctac
cgtttgtgcagctgcatttaagggagttagtgatgcaataacagcaaatcatcaatatgggccagtacaggttgggatca
atatggacagtccaagtgttgaggcgctgtatcaaagaatcaaaagtgctgccaaagtatttgccgttgattattccaag
tgggattcaacgcagtcgcctcgggtcagtgctgcatcaatagacatcttgcggtacttctccgacagatcccccgttgt
tgattcggctgctaacactctgaaatcacccccaattgctattttcaatggggtggctgtcaaagtatcttctggactac
cctcgggcatgcctctaacatctgttattaactctcttaaccattgcttgtatcttggttgtgcaatcttgcaatctttg
gaagctcgaaacatacctgtgacttggaatttattttcctccttcgatatgatgacttatggtgatgatggtgtttacat
gctcccaacaatgtttgcaagtgttagtgatcagatcttcggcaatctctctgcctatggattgaaacctactagggttg
acaaaactgtcggtgcaattgaaccaattgatcctgagtcagttgttttcttgaagagaacaattgcaagaacgccacag
ggaataagaggtttgttggatcgcagctccataatcagacaattctactacattaagggtgaaaattcagatgattggaa
aaccccaccaaaaacgatagatccaacttctcgtggacaacaactttggaatgcatgtttatatgcaagccaacacgggg
ttgagttctacaacagggtctacaaattggcagagagagctgttgagtacgagggtcttcattttgaacccccaagttac
agcttggctttggagcattacaactgccaatttaatggtgtggaggcgcggtatgaccagatcgattcgagtggtatgac
cgccctacactgtgatgtgttcgaagtttgagcatgtgctcaacctgcgctaacgtgcttaaatattatgattgggatcc
ccatttcaaaatggtaattgaccctgacaggtttctttctgtgggcttttgtgacaacccccttatgtgttgttaccctg
accttctcccagagtttggtactgtgtgggattgtaatcaacctccaatgcaaatttacctagaatctatcctcggtgat
gacgagtggtctgcaacttacgaggctattgatcccgttgtccctccaatgcactggagtaaagcgggaaagattttcca
accacatcccggggtgcttatgcactatctcattggccaagtggcaaagggctgggacccaaatctaccaaattttcgtc
tggaggctgacggtgatggctctattacaacaccagaacagggaactgttgttggtggtgtgattgcggagcctaatgct
caaatgtcggtcgctgcagacatggcaacaggaaaaagtgtcgactctgagtgggaggcatttttctcctttcacactag
tgttaattggagtacatcggaaactcaggggaaaattctgttcaagcagaacctcggtccattgctgaatccatatcttc
atcacctatccaaactatatgttgcatggtctgggtctattgatgttcggttttctatttctggttctggtgtgtatggt
ggtaagcttgctgcaattgtggtgccgccagggattgagcctgtgcagagcacatctatgctacaataccctcatgttct
gtttgacgctcgccaggtggaacctgttgtctttaccatccctgacttaagaaacagcctttaccacttaatgtctgaca
ctgacaccacctctctggttataatgatctataatgacctcatcaacccgtatgctagtgaagcaaattcatctggttgt
atagttacagttgagactaagcctggtcttgatttcaagtttcaccttttgaaacctcctggatcaatgctcactcacgg
ttccgtcccatctgacctaatccctaagaattcatccctatggattggaaatcgtcattggactgacattgttgactttg
ttatccggccctttgtttttcaggcaaaccgtcactttgactttaaccaagaaactgctgggtggagcacaccacgattt
cggccaatcaccatcaacatcagccagagtgatggcgccaaattaggaattggagttcccgttgatttcattgtgccggg
aatacctgacggttggcccgacacgacgatcccggaggaattaactccatccggtgattatgccatcacttcagggagca
acaacgacatcacaacagccagtgattatgattcggcagcaataatcaagaacaacacaaacttcaagggcatgtatatt
tgtgggtccctacagagagcatggggtgacaagaagatctccaatactggttttatcaccacggctatagttagcggtaa
caaactcaaaccttctaacataattgaccaaaccaaaattgctgtgtatcaagacaaccatgtcaacaaagaagttcaaa
cctcagatgtcacactggcactgctcggatacactggaattggagaggaagcaattggcgctaacagggaaaaagttgtg
cgaatcagtgtgttaccagagactggggcccgtggaggaaaccacccaatattctataggaacaaaatgaaacttggtta
tgtgattagagaaattgatgtatttaattctcagattctacacacctctagacaactatcactcaacaactatttactac
ctccagattcttttgcagtttataggattattgatgctaacggttcctggtttgacataggaattgactctgatggcttc
tcttttgttggtgtttctaatattggtaaactggaatttcctctttctgcctcctacatgggaattcagttggcaaagat
tcgacttgcctcaaacattaggagttctatgattaaattatgaattcaatattgggcttgattgatactgttacaaatac
aattggaaaagctcaacaaattgaattggacaaagctgccctaggtcaacagcgcgaattggcacttcagcgaatgaacc
tcgaccgccaagcgttgaataaccaagttgagcagttcaacaaaattcttgagcaaagggtacatggccccattcaatct
gtgcgacttgcgcgtgcagctggatttagggtcgacccttactcatacacaaatcaaaatttttatgacgatcaattaaa
tgcaattagactatcatataggaatttgtttaagatttgatcatgtatcccttcgggctgacgcatttgcgcccaacccc
aggg
