# Supplementary material for: Molecular Characterization and Phylogenetic Analysis of Feline Calicivirus Isolated in Guangdong Province, China from 2018 to 2022
Source: Viruses. 2022 Oct 31;14(11):2421. doi: 10.3390/v14112421 (PMC9696216; doi:10.3390/v14112421)
Supplement: Supplementary file 1 [file viruses-14-02421-s001.zip › Supplementary File S1. The sequences of FCV isolated in this study/FCV-SCAU-9.fasta]

>FCV-SCAU-9.dna  (7722 bp)
GTAAAAGAAATTTGAGACAATGTCTCAAACTCtgagcttcgtgcttaaaactcacagtgtccgcaaggactttgtgcact
ccgtcaagttaacgcttgctcggaggcgcgatcttcagtatttctataacaggctttctcgcactcttcgtgcagaggcc
tgcccttcatgtgctagttatgacgtttgtcctaactgcacttctggtgacattcctgatgatgggtcgtcaaataactc
gatcccatcttgggaggacgtcaccaaaacctccacttactctcttctgctgtctgaggatacgactgacgagctctgcc
ctgacgatttggccaatattgcatctcacattcgtaaggcactgtcaactcaatcccacccggctaacaatgatatgtgc
aaagaacagctcacttcgttgttggtcgtagctgaggcgatgttgccccaacgatcgcggtcctctgtccctcttcacca
acaacaccaggccgctcgcctggaatggagagagaagtttttctccaaaccgcttgaatttctcctggaaagactcggat
tgtcaaaggatattcttcagactactgcgatttggaaaattctcttggaaaaagcctgttattgtaaatcctatggagaa
caatggtacaccactgctaaggcaaaattacgcgagattagaagctttgaaagtaacgctctcaagcctttaattggagc
tttcattgacggcctgcgattcatgaccgttgacaatccaaaccccattggattcctccctaagttaattggcttaatca
aaccccttaatttggccatgataattgataatcatgaaaacacgatgtcaggatggatagtcacaattacagccattatg
gagttgtacaacatcactgaatgcacaattgacatcataacatcattgataactggattttatgacaaattgaccaaagc
cactcggttctatagccaggtgaaaagcttattcactggcttcagggctgaagatgtttccaattccttttggtacatgg
cagctgcagttctgtgttacttaatcactgggcttatccccaacaacgggaggttctccaagattaaggcttgtttgtca
ggtgctaccacacttgtatctggcatcattgccacacaaaaactggcggcaatgtttgccacgtggaactctgagaacat
cgtcaacgaactttctgccaggacagttgccctctctgagttgaacaacccaactacaacatctgacactgattcggttg
aaaaattattagaattggctaagatcttgcacgaggaaataaaagtgcacacactaaacccaataatgcaatcatacaac
ccaattttaaggaatctgatgtctacacttgatggcgttattacatcatgtggcaagagaaaagcaattgccagaaagag
acccgtcccagtgtgctacatccttactggcccccccggttgtggcaaaactacggctgctctagcactggcaaagaagc
tgtctgaacaagagccatcagttatcaaccttgatgtagatcaccatgacacatatactggcaatgaggtctgcatcatt
gatgaattcgactcatccgataaggtcgactatgcaaactttgttattggaatggtaaattcggcccctatggtcctaaa
ctgtgatatgcttgagaacaagggcaaactctttacctctaaatacatcattatgacttctaactctgaaactcctgtca
aaccagcttccaagcgtgctggtgcattctaccgaagggtaacgatcatagacgttacaaaccctttggtggagtcgcac
aagcgtgctagacctggtactactgtccctcgcagttgctacaagaaaaacttttctcacctgtcgctagctaaacgagg
agctgagtgttggtgcaaggaatatgtcttagatccaaaaggactccaacaccaaaccattaaggcccctcctcctactt
tcctgaatattgattcacttgcacaaaccatgaagcaagattttacccttaagaacatggcttttgaggctgaagacgga
agcaatgaaaaccgctatggttttgtttgccagagggaagaggtcgagacagtgcgcaggctactcaatgctatcagagt
taggctcaacgcaaccttcacggtatgcgttggacctgaagcctccaattctgtggggtgtactgctcatgtgttaaccc
ctgaggagccattcaatggaaagagatttgtggtttcgcgctgcaacgaggcatcactggctgcgcttgaaggcaattgt
gtccaaactgcgctgggcgtgtgcatgtccaacaaggatctcacccatttgtgccacttcataaaaggaaagattgtcaa
tgatagtgttaggttggatgaactacccgctaatcaacatgtggtaaccgttaactcggtgtttgatttagcctgggctc
ttcgccgtcatctgacactagcaggacagttccaagccatcagagccgcatatgatgtgcttactgtccctgacaagatt
ccagccatgttgcgacactggatggatgagacgtccttctcggatgagcatgtcgtaacgcagttcgtaaccccaggagg
gatagttatccttgaatcgtgtggaggtgctcgcatctgggccattggtcacaatgtgatcagggccggaggcatcaccg
ccacaccaaccgggggttgcataagattgatgggtctatccgcacaaacaatgccatggtctgagatctttagggaactc
ttttctctgttagggagaatttggtctagtgtcaaggtttctactctcgttcttaccgctcttggaatgtatgcatcaag
gtttaggccaaaatctgaagcaaagggaaaaacaaaaaccaaacttggaccgtacagaggtcgtggagtagctctaactg
atgatgagtatgatgagtggagggagcacaatgcaaccagaaagttggatctatcggtcgaggactttctcatgttgaga
catcgtgctgcccttggtgctgatgatgcggatgcagtaaagttcagatcctggtggaattcaagatcaaaaatggctga
cgattttgacgatgtaaccgtaattggtaaaggtggcgtcaagcatgaaagaattagaactaatgttctgaaggctgttg
atcgtggctacgacgtcagctttgcggaagaatctggtcctggtacaaaatttcataagaatgcaattgggtctgtaact
gatgtgtgtggtgagcataaggggtactgtgtccatatgggtcacggtgtatacgcatctgttgcccatgtggttaaggg
agactctttcttcttgggtgagcgaatcttcgacgtaaaaacaaacggcgagttttgctgctttagaagtactaagatcc
tcccaagcgctgcccctttcttcactggcaaacccactcgtgatccatggggatctcccgtggcaaccgagtggaggcct
aaagcctacaccacaacatcagggaaaattgtaggttgttttgctactacatcaacagaaactcaccctggtgactgtgg
actgccatatattgatgacaatggcagggttacgggattgcacactggatctggcggtcccaaaacacccagcgcaaaat
tgattgttccttacattcacattgatatgaaaacaaaatcagtcaccgcccaaaagtatgacatcactaaaccagatatc
agctataaagggttgatttgcaaacaactggatgaaattaggattataccaaaagggacaagacttcatgtttcaccagc
ccatgttgatgattatgaggaatgttcacaccaacccgcttcccttggtagtggagaccctagatgcccaaaatcgctca
ctgctattgttgttgattcgcttaaaccatactgcgaaaaagttgaagggccccctcatgatattctacatcgtgtccag
aaaatgctaattgatcatcttgctggtttcgttcctatgaatatctcctctgaacaatctatgctttctgctttccataa
actcaaccatgacacttcttgtggcccttatttaggtggtaggaagaaagatcacatgaccaatggtgagccggacaaac
cactattagacctgctatcatcaaaatggaaattggcaacacaaggcattgcacttcctcatgaatacacaattggattg
aaagatgaacttcggccaattgaaaaagtgcaagaaggaaagagacgaatgatttgggggtgtgatgtaggagttgctac
tgtgtgtgctgctgcattcaaaggtgtcagtgatgcaattacagcaaatcaccagtatgggccaatccaagttggtatta
acatggatggtcctagtgttgaggcgctgtaccagagaataaagagcgctgccaaggtctttgctgttgattactccaag
tgggactcaacacaatcacctcgtgtcagcgcagcttcaatcgatatactccggtatttctctgataggtcacccattgt
tgattcagctgcaaacaccttaaagtcacctcccatagcaattttcaacggtgtggctgtaaaagtgtcctctggcctcc
cttcaggtatgccgttaacatctgtgatcaactccctaaatcactgtatatatgttgggtgtgcaattcttcaagccttg
gaaacccgaaacatacccgtcacttggaacctcttttcctcatttgacatgatgacatatggtgacgatggtgtctacat
gtttccaatcatgttttccagcgtcagcgatcaaatctttggaaacctttcagcttacggtctcaagccaactagagttg
acaagtctgttggagcaattgaaccaattgaccctgattcggtagttttccttaaaagaacaatcactagaaccccccaa
ggtattagaggtttattggaccgtagttcaatcatcaggcagttctattacatcaaaggtgaaaattctgataattggaa
aatccccccaaaaacaattgacccaacctctcgtggacagcagttatggaacgcctgcttgtatgctagccagcatggaa
aagagttctataacaaggtttacaaattggcagaactagctgttgaatacgagaacctccatcttgagatcccaagctac
agctcagctttggagcattacaacagccaattcaatggtgtggaggcgcggtatgaccagatcgactcgagtggcataac
cgccctacactgtgatgtgttcgaagtttgagcatgtgctcaacctgcgctaacgtgcttaaatactatggttgggaccc
ccacttcaaaatggtgatcaacccaaatcaattcctttctgtaggcttctgtgataacccccttatgtgttgttacccag
aacttctcccagaattcggaactgtgtgggattgcgatcaatctcctctacaaatttacttggagtccatccttggtgac
gacgagtggtcttcaacatacgaggccattgatcctgttgttcccccaatgcattggagtgaaatggggaagatctttca
gccgcaccctggaatcctcatgcaccatctcatcggccaagttgcaaaaggttgggacccaaatttgccgaactttcgtt
tggaagccgatggggatggctccatcacaacacctgagcaaggaactgctgttggcggtgtgattgccgaacccagcgcc
caaatgtcagctgccgcagatatggcaacagggaagagtgttgattccgaatgggaagcattcttttctttccatactag
cgtcaattggagcacttctgaaactcaagggaagattctatttaagcaaaaccttggtcctctcctaaacccataccttg
agcacctgtccaaactttacgttgcatggtctggatctgtggaggtcaggttttctatttctggctctggtgtctttggt
ggaaagctcgccgcaattgtagtgccaccaggcgttgatcccgttcaaagcacctcgatgctacagtacccacatgtttt
atttgatgctcgccaagtagaacctgttatcttttctatccctgatcttagaaatagtctctaccaccttatgtcagatt
ctgacacaacctctttagtagtcatggtctataacgatctcatcaacccctatgctactgattccaactcctctggatgc
attgtcaccgttgaaacaaagcctggccctgattttaagtttcacctcttgaaaccacctggctcaatgctcacacatgg
ttctgtgccgtcagatttgattccaaaaacatcatcattgtggattggaaaccgctactggactgacatcaccgactttg
tcattcggccttttgtgtttcaggcaaatcgccattttgactttaatcaggaaacggctggttggagcacaccaagattt
cgacccattagtgtcacaattagtcaaaaggacggtgcgcgacttggaactggaattgccactgacttcattgtgcctgg
gataccggatggttggccggatacaacaattccggagaagctcactcccgctggtgactatgctattacaaattcgaccg
gtaatgacatcactacaaagatgggttatgaaacagctgatgtcatcaaaaacaacaccaatttcagaggcatgtacgtt
tgtggggctctccaaagagcttggggggataagaaaatctctaatactgctttcatcactactgctacaatcgacggcaa
ccaaattgagccttgtgttacaattgatcaatcgaaaatcactatattccaagacaatcatgtcgatagtgacgtgcaaa
catctgatgacacactggctttacttggctatactgggattggagaagaagccataggagcgattagggagagggtggtg
cgcatcagtgtgttacctgaaactggtgcacgaggtggaaatcaccccatattttacaaaaactccatcaaactaggtta
tgtaattggatctattgatgtgttcaactcccaaatcttgcacacctcaagacaattatcgcttaaccactatctgttgc
cacctgattcatttgctgtctataggattattgattctaatgggtcttggtttgatataggtattgactctgatggattc
tcttttgttggtgtatctaacattcctcgtctggaatttccactctctgcctcctacatgggaatacaattggcaaagat
tcgacttgcctcaaacattaggagcaccatgacaaaattatgaattcaatattaggattaattgatactgttacaaatac
aattggcaaagcacaacaaattgaattggataaagctgctcttggtcaacagcgtgagctggcacttcaacgaatgaatc
ttgaccgccaggcgctgaacaaccaagttgagcaattcaacaaaattcttgagcaaagggtacatggccccatccaatct
gtgcggctcgcacgtgcagctggatttagggttgacccttactcatacacaaatcaaaacttttatgacgatcaactaaa
cgcaattaggctatcatatagaaatctgtttaagatgtgataacaatgttcttttgattactaatttgactaacttgatc
atgtatcccttcgggctgtcgcgcctgcgcctaaccccaggg
